# Supplementary material for: Genome-Wide Identification and Analysis of Catharanthus roseus Receptor-like Kinase 1-like Proteins in Eggplant
Source: Plants (Basel). 2023 Sep 25;12(19):3379. doi: 10.3390/plants12193379 (PMC10574150; doi:10.3390/plants12193379)
Supplement: Supplementary file 1 [file plants-12-03379-s001.zip]

Archive with 2 entries (2 files):
- Supplementary Dataset.xlsx
- Supplementary Figure.pdf
