# Supplementary material for: Genome-Wide Identification and Analysis of Catharanthus roseus Receptor-like Kinase 1-like Proteins in Eggplant
Source: Plants (Basel). 2023 Sep 25;12(19):3379. doi: 10.3390/plants12193379 (PMC10574150; doi:10.3390/plants12193379)
Supplement: Supplementary file 1 [file plants-12-03379-s001.zip › Supplementary Dataset.xlsx]

## Sheet: Dataset S1
Dataset S1. Simple HMM Search results of SmCrRLK1Ls identification.
# PF12819-Sequence scores
# ---------------
#
# name bits E-value n exp bias description
# ------------------- ------ --------- --- ----- ----- ---------------------
SMEL4.1_03g032580.1.01 349.2 4.6e-104 1 1.3 0.4 gene=SMEL4.1_03g032580.1 Name:"Similar to At2g19210 Putative leucine-rich repeat receptor-like protein kinase At2g19210 (Arabidopsis thaliana OX=3702)"
SMEL4.1_06g019530.1.01 342.2 6.1e-102 1 1.0 2.2 gene=SMEL4.1_06g019530.1 Name:"Similar to At2g19210 Putative leucine-rich repeat receptor-like protein kinase At2g19210 (Arabidopsis thaliana OX=3702)"
SMEL4.1_00g011070.1.01 298.7 1e-88 1 1.3 2.1 gene=SMEL4.1_00g011070.1 Name:"Similar to At1g67720 Probable LRR receptor-like serine/threonine-protein kinase At1g67720 (Arabidopsis thaliana OX=3702)"
SMEL4.1_09g003310.1.01 257.1 4.9e-76 1 1.1 0.0 gene=SMEL4.1_09g003310.1 Name:"Similar to At1g67720 Probable LRR receptor-like serine/threonine-protein kinase At1g67720 (Arabidopsis thaliana OX=3702)"
SMEL4.1_12g012760.1.01 214.5 4.5e-63 1 2.1 7.8 gene=SMEL4.1_12g012760.1 Name:"Similar to At2g19210 Putative leucine-rich repeat receptor-like protein kinase At2g19210 (Arabidopsis thaliana OX=3702)"
SMEL4.1_01g006110.1.01 209.7 1.3e-61 1 1.1 0.1 gene=SMEL4.1_01g006110.1 Name:"Similar to At2g14440 Putative leucine-rich repeat receptor-like serine/threonine-protein kinase At2g14440 (Arabidopsis thaliana OX=3702)"
SMEL4.1_09g019490.1.01 200.1 1e-58 1 1.1 0.0 gene=SMEL4.1_09g019490.1 Name:"Similar to At1g67720 Probable LRR receptor-like serine/threonine-protein kinase At1g67720 (Arabidopsis thaliana OX=3702)"
SMEL4.1_10g003200.1.01 192.5 2.1e-56 1 1.3 0.0 gene=SMEL4.1_10g003200.1 Name:"Similar to RLP4 Receptor-like protein 4 (Arabidopsis thaliana OX=3702)"
SMEL4.1_09g012150.1.01 183.1 1.6e-53 1 1.5 0.0 gene=SMEL4.1_09g012150.1 Name:"Similar to At5g48740 Probable LRR receptor-like serine/threonine-protein kinase At5g48740 (Arabidopsis thaliana OX=3702)"
SMEL4.1_02g015980.1.01 181.1 6.4e-53 1 1.1 0.0 gene=SMEL4.1_02g015980.1 Name:"Similar to RLP4 Receptor-like protein 4 (Arabidopsis thaliana OX=3702)"
SMEL4.1_02g026370.1.01 179.1 2.6e-52 3 2.6 7.9 gene=SMEL4.1_02g026370.1 Name:"Similar to FER Receptor-like protein kinase FERONIA (Arabidopsis thaliana OX=3702)"
SMEL4.1_03g001450.1.01 170.8 8.3e-50 1 1.1 0.0 gene=SMEL4.1_03g001450.1 Name:"Similar to RLP4 Receptor-like protein 4 (Arabidopsis thaliana OX=3702)"
SMEL4.1_02g026380.1.01 170.2 1.3e-49 2 2.3 6.6 gene=SMEL4.1_02g026380.1 Name:"Similar to FER Receptor-like protein kinase FERONIA (Arabidopsis thaliana OX=3702)"
SMEL4.1_00g002980.1.01 167.5 8.3e-49 1 1.2 0.1 gene=SMEL4.1_00g002980.1 Name:"Similar to NORK Nodulation receptor kinase (Medicago truncatula OX=3880)"
SMEL4.1_01g027970.1.01 166.7 1.5e-48 1 1.1 5.0 gene=SMEL4.1_01g027970.1 Name:"Similar to ANX1 Receptor-like protein kinase ANXUR1 (Arabidopsis thaliana OX=3702)"
SMEL4.1_07g023150.1.01 144.8 7e-42 1 1.2 0.6 gene=SMEL4.1_07g023150.1 Name:"Similar to THE1 Receptor-like protein kinase THESEUS 1 (Arabidopsis thaliana OX=3702)"
SMEL4.1_07g012220.1.01 144.1 1.1e-41 1 1.1 0.5 gene=SMEL4.1_07g012220.1 Name:"Similar to FER Receptor-like protein kinase FERONIA (Arabidopsis thaliana OX=3702)"
SMEL4.1_09g010930.1.01 143.3 2e-41 1 1.2 0.4 gene=SMEL4.1_09g010930.1 Name:"Similar to FER Receptor-like protein kinase FERONIA (Arabidopsis thaliana OX=3702)"
SMEL4.1_12g012720.1.01 133.4 2.1e-38 1 1.2 1.5 gene=SMEL4.1_12g012720.1 Name:"Similar to HERK1 Receptor-like protein kinase HERK 1 (Arabidopsis thaliana OX=3702)"
SMEL4.1_04g002370.1.01 132.1 5.2e-38 1 1.1 0.3 gene=SMEL4.1_04g002370.1 Name:"Similar to THE1 Receptor-like protein kinase THESEUS 1 (Arabidopsis thaliana OX=3702)"
SMEL4.1_05g003720.1.01 127.7 1.1e-36 1 1.1 0.0 gene=SMEL4.1_05g003720.1 Name:"Similar to THE1 Receptor-like protein kinase THESEUS 1 (Arabidopsis thaliana OX=3702)"
SMEL4.1_06g004680.1.01 124.4 1.1e-35 1 1.1 0.0 gene=SMEL4.1_06g004680.1 Name:"Similar to HERK1 Receptor-like protein kinase HERK 1 (Arabidopsis thaliana OX=3702)"
SMEL4.1_01g015530.1.01 122.9 3.2e-35 1 1.0 0.0 gene=SMEL4.1_01g015530.1 Name:"Similar to At5g24010 Probable receptor-like protein kinase At5g24010 (Arabidopsis thaliana OX=3702)"
SMEL4.1_03g027050.1.01 121.6 7.9e-35 1 1.1 0.0 gene=SMEL4.1_03g027050.1 Name:"Similar to At5g61350 Probable receptor-like protein kinase At5g61350 (Arabidopsis thaliana OX=3702)"
SMEL4.1_01g004620.1.01 120.8 1.3e-34 1 1.1 0.1 gene=SMEL4.1_01g004620.1 Name:"Similar to At4g39110 Probable receptor-like protein kinase At4g39110 (Arabidopsis thaliana OX=3702)"
SMEL4.1_12g003870.1.01 119.4 3.6e-34 1 1.1 0.7 gene=SMEL4.1_12g003870.1 Name:"Similar to At4g39110 Probable receptor-like protein kinase At4g39110 (Arabidopsis thaliana OX=3702)"
SMEL4.1_06g000720.1.01 115.9 4.3e-33 1 1.2 0.0 gene=SMEL4.1_06g000720.1 Name:"Similar to ANX1 Receptor-like protein kinase ANXUR1 (Arabidopsis thaliana OX=3702)"
SMEL4.1_10g010500.1.01 114.4 1.2e-32 1 1.1 1.4 gene=SMEL4.1_10g010500.1 Name:"Similar to At5g24010 Probable receptor-like protein kinase At5g24010 (Arabidopsis thaliana OX=3702)"
SMEL4.1_06g000710.1.01 114.3 1.3e-32 1 1.2 0.3 gene=SMEL4.1_06g000710.1 Name:"Similar to ANX1 Receptor-like protein kinase ANXUR1 (Arabidopsis thaliana OX=3702)"
SMEL4.1_03g004220.1.01 113.7 2e-32 1 1.2 0.0 gene=SMEL4.1_03g004220.1 Name:"Similar to At5g24010 Probable receptor-like protein kinase At5g24010 (Arabidopsis thaliana OX=3702)"
SMEL4.1_02g013460.1.01 112.8 3.9e-32 1 1.2 0.1 gene=SMEL4.1_02g013460.1 Name:"Similar to At1g30570 Probable receptor-like protein kinase At1g30570 (Arabidopsis thaliana OX=3702)"
SMEL4.1_05g004710.1.01 94.7 1.2e-26 1 1.2 0.4 gene=SMEL4.1_05g004710.1 Name:"Similar to HERK1 Receptor-like protein kinase HERK 1 (Arabidopsis thaliana OX=3702)"
SMEL4.1_03g014350.1.01 81.3 1.4e-22 1 1.2 0.3 gene=SMEL4.1_03g014350.1 Name:"Similar to At2g19210 Putative leucine-rich repeat receptor-like protein kinase At2g19210 (Arabidopsis thaliana OX=3702)"
SMEL4.1_03g014340.1.01 27.2 4.2e-06 1 1.1 0.0 gene=SMEL4.1_03g014340.1 Name:"Similar to At2g19230 Putative leucine-rich repeat receptor-like serine/threonine-protein kinase At2g19230 (Arabidopsis thaliana OX=3702)"
SMEL4.1_02g011520.1.01 17.8 0.003 1 1.2 0.0 gene=SMEL4.1_02g011520.1 Name:"Similar to At1g07650 Probable LRR receptor-like serine/threonine-protein kinase At1g07650 (Arabidopsis thaliana OX=3702)"
SMEL4.1_02g011530.1.01 17.3 0.0042 1 1.2 0.0 gene=SMEL4.1_02g011530.1 Name:"Similar to LRR-RLK Probable leucine-rich repeat receptor-like serine/threonine-protein kinase At3g14840 (Arabidopsis thaliana OX=3702)"
SMEL4.1_07g020590.1.01 17.1 0.0047 2 2.0 0.9 gene=SMEL4.1_07g020590.1 Name:"Similar to At1g07650 Probable LRR receptor-like serine/threonine-protein kinase At1g07650 (Arabidopsis thaliana OX=3702)"
SMEL4.1_02g011630.1.01 16.5 0.0072 1 1.4 0.0 gene=SMEL4.1_02g011630.1 Name:"Similar to At1g07650 Probable LRR receptor-like serine/threonine-protein kinase At1g07650 (Arabidopsis thaliana OX=3702)"
SMEL4.1_02g011650.1.01 16.4 0.0077 1 1.3 0.0 gene=SMEL4.1_02g011650.1 Name:"Similar to At1g53440 Probable LRR receptor-like serine/threonine-protein kinase At1g53440 (Arabidopsis thaliana OX=3702)"
SMEL4.1_07g026240.1.01 15.7 0.013 1 1.2 0.0 gene=SMEL4.1_07g026240.1 Name:"Similar to At1g56130 Probable LRR receptor-like serine/threonine-protein kinase At1g56130 (Arabidopsis thaliana OX=3702)"
SMEL4.1_02g011560.1.01 14.9 0.022 1 1.3 0.0 gene=SMEL4.1_02g011560.1 Name:"Similar to At1g53430 Probable LRR receptor-like serine/threonine-protein kinase At1g53430 (Arabidopsis thaliana OX=3702)"
SMEL4.1_02g010870.1.01 14.2 0.037 1 1.3 0.0 gene=SMEL4.1_02g010870.1 Name:"Similar to RKF1 Probable LRR receptor-like serine/threonine-protein kinase RFK1 (Arabidopsis thaliana OX=3702)"
SMEL4.1_02g011580.1.01 14.0 0.043 1 1.3 0.0 gene=SMEL4.1_02g011580.1 Name:"Similar to At1g53440 Probable LRR receptor-like serine/threonine-protein kinase At1g53440 (Arabidopsis thaliana OX=3702)"
# PF12819-Domain scores
# -------------
#
# name bits E-value hit bias env-st env-en ali-st ali-en hmm-st hmm-en description
# ------------------- ------ --------- ----- ----- ------ ------ ------ ------ ------ ------ ---------------------
SMEL4.1_03g032580.1.01 348.5 7.5e-104 1 0.4 32 358 32 358 1 335 gene=SMEL4.1_03g032580.1 Name:"Similar to At2g19210 Putative leucine-rich repeat receptor-like protein kinase At2g19210 (Arabidopsis thaliana OX=3702)"
SMEL4.1_06g019530.1.01 342.0 7e-102 1 2.2 33 362 33 361 1 334 gene=SMEL4.1_06g019530.1 Name:"Similar to At2g19210 Putative leucine-rich repeat receptor-like protein kinase At2g19210 (Arabidopsis thaliana OX=3702)"
SMEL4.1_00g011070.1.01 298.1 1.6e-88 1 2.1 45 379 45 377 1 333 gene=SMEL4.1_00g011070.1 Name:"Similar to At1g67720 Probable LRR receptor-like serine/threonine-protein kinase At1g67720 (Arabidopsis thaliana OX=3702)"
SMEL4.1_09g003310.1.01 256.7 6.5e-76 1 0.0 30 364 30 361 1 332 gene=SMEL4.1_09g003310.1 Name:"Similar to At1g67720 Probable LRR receptor-like serine/threonine-protein kinase At1g67720 (Arabidopsis thaliana OX=3702)"
SMEL4.1_12g012760.1.01 209.8 1.2e-61 1 7.8 18 361 19 360 6 334 gene=SMEL4.1_12g012760.1 Name:"Similar to At2g19210 Putative leucine-rich repeat receptor-like protein kinase At2g19210 (Arabidopsis thaliana OX=3702)"
SMEL4.1_01g006110.1.01 209.4 1.5e-61 1 0.1 32 350 32 349 1 334 gene=SMEL4.1_01g006110.1 Name:"Similar to At2g14440 Putative leucine-rich repeat receptor-like serine/threonine-protein kinase At2g14440 (Arabidopsis thaliana OX=3702)"
SMEL4.1_09g019490.1.01 199.8 1.2e-58 1 0.0 27 346 27 346 1 335 gene=SMEL4.1_09g019490.1 Name:"Similar to At1g67720 Probable LRR receptor-like serine/threonine-protein kinase At1g67720 (Arabidopsis thaliana OX=3702)"
SMEL4.1_10g003200.1.01 191.8 3.5e-56 1 0.0 36 373 36 372 1 334 gene=SMEL4.1_10g003200.1 Name:"Similar to RLP4 Receptor-like protein 4 (Arabidopsis thaliana OX=3702)"
SMEL4.1_09g012150.1.01 182.2 2.9e-53 1 0.0 31 345 31 345 1 335 gene=SMEL4.1_09g012150.1 Name:"Similar to At5g48740 Probable LRR receptor-like serine/threonine-protein kinase At5g48740 (Arabidopsis thaliana OX=3702)"
SMEL4.1_02g015980.1.01 180.8 7.8e-53 1 0.0 31 366 31 366 1 335 gene=SMEL4.1_02g015980.1 Name:"Similar to RLP4 Receptor-like protein 4 (Arabidopsis thaliana OX=3702)"
SMEL4.1_03g001450.1.01 170.6 1e-49 1 0.0 27 362 27 362 1 335 gene=SMEL4.1_03g001450.1 Name:"Similar to RLP4 Receptor-like protein 4 (Arabidopsis thaliana OX=3702)"
SMEL4.1_00g002980.1.01 167.0 1.2e-48 1 0.1 24 340 28 339 5 334 gene=SMEL4.1_00g002980.1 Name:"Similar to NORK Nodulation receptor kinase (Medicago truncatula OX=3880)"
SMEL4.1_01g027970.1.01 166.3 2e-48 1 5.0 27 389 27 389 1 335 gene=SMEL4.1_01g027970.1 Name:"Similar to ANX1 Receptor-like protein kinase ANXUR1 (Arabidopsis thaliana OX=3702)"
SMEL4.1_07g023150.1.01 144.4 9.2e-42 1 0.6 38 386 38 386 1 335 gene=SMEL4.1_07g023150.1 Name:"Similar to THE1 Receptor-like protein kinase THESEUS 1 (Arabidopsis thaliana OX=3702)"
SMEL4.1_07g012220.1.01 143.7 1.5e-41 1 0.5 38 407 38 407 1 335 gene=SMEL4.1_07g012220.1 Name:"Similar to FER Receptor-like protein kinase FERONIA (Arabidopsis thaliana OX=3702)"
SMEL4.1_09g010930.1.01 142.9 2.7e-41 1 0.4 38 407 38 407 1 335 gene=SMEL4.1_09g010930.1 Name:"Similar to FER Receptor-like protein kinase FERONIA (Arabidopsis thaliana OX=3702)"
SMEL4.1_12g012720.1.01 132.9 2.8e-38 1 1.5 36 388 36 387 1 334 gene=SMEL4.1_12g012720.1 Name:"Similar to HERK1 Receptor-like protein kinase HERK 1 (Arabidopsis thaliana OX=3702)"
SMEL4.1_04g002370.1.01 131.7 6.6e-38 1 0.3 38 387 39 387 2 335 gene=SMEL4.1_04g002370.1 Name:"Similar to THE1 Receptor-like protein kinase THESEUS 1 (Arabidopsis thaliana OX=3702)"
SMEL4.1_05g003720.1.01 127.3 1.4e-36 1 0.0 14 372 14 372 1 335 gene=SMEL4.1_05g003720.1 Name:"Similar to THE1 Receptor-like protein kinase THESEUS 1 (Arabidopsis thaliana OX=3702)"
SMEL4.1_06g004680.1.01 124.0 1.4e-35 1 0.0 30 379 30 377 1 333 gene=SMEL4.1_06g004680.1 Name:"Similar to HERK1 Receptor-like protein kinase HERK 1 (Arabidopsis thaliana OX=3702)"
SMEL4.1_01g015530.1.01 122.7 3.8e-35 1 0.0 34 393 34 393 1 335 gene=SMEL4.1_01g015530.1 Name:"Similar to At5g24010 Probable receptor-like protein kinase At5g24010 (Arabidopsis thaliana OX=3702)"
SMEL4.1_03g027050.1.01 121.3 1e-34 1 0.0 38 399 38 399 1 335 gene=SMEL4.1_03g027050.1 Name:"Similar to At5g61350 Probable receptor-like protein kinase At5g61350 (Arabidopsis thaliana OX=3702)"
SMEL4.1_01g004620.1.01 120.5 1.8e-34 1 0.1 65 417 65 416 1 334 gene=SMEL4.1_01g004620.1 Name:"Similar to At4g39110 Probable receptor-like protein kinase At4g39110 (Arabidopsis thaliana OX=3702)"
SMEL4.1_12g003870.1.01 119.1 4.7e-34 1 0.7 41 394 41 393 1 334 gene=SMEL4.1_12g003870.1 Name:"Similar to At4g39110 Probable receptor-like protein kinase At4g39110 (Arabidopsis thaliana OX=3702)"
SMEL4.1_06g000720.1.01 115.5 5.7e-33 1 0.0 34 415 35 415 2 335 gene=SMEL4.1_06g000720.1 Name:"Similar to ANX1 Receptor-like protein kinase ANXUR1 (Arabidopsis thaliana OX=3702)"
SMEL4.1_10g010500.1.01 114.1 1.5e-32 1 1.4 32 384 32 384 1 335 gene=SMEL4.1_10g010500.1 Name:"Similar to At5g24010 Probable receptor-like protein kinase At5g24010 (Arabidopsis thaliana OX=3702)"
SMEL4.1_06g000710.1.01 113.9 1.7e-32 1 0.3 35 399 36 399 2 335 gene=SMEL4.1_06g000710.1 Name:"Similar to ANX1 Receptor-like protein kinase ANXUR1 (Arabidopsis thaliana OX=3702)"
SMEL4.1_02g026370.1.01 113.6 2.1e-32 1 2.0 34 377 34 362 1 309 gene=SMEL4.1_02g026370.1 Name:"Similar to FER Receptor-like protein kinase FERONIA (Arabidopsis thaliana OX=3702)"
SMEL4.1_03g004220.1.01 113.3 2.7e-32 1 0.0 33 390 33 389 1 334 gene=SMEL4.1_03g004220.1 Name:"Similar to At5g24010 Probable receptor-like protein kinase At5g24010 (Arabidopsis thaliana OX=3702)"
SMEL4.1_02g013460.1.01 112.3 5.1e-32 1 0.1 33 405 33 404 1 334 gene=SMEL4.1_02g013460.1 Name:"Similar to At1g30570 Probable receptor-like protein kinase At1g30570 (Arabidopsis thaliana OX=3702)"
SMEL4.1_02g026380.1.01 102.1 6.6e-29 1 3.6 34 361 34 347 1 308 gene=SMEL4.1_02g026380.1 Name:"Similar to FER Receptor-like protein kinase FERONIA (Arabidopsis thaliana OX=3702)"
SMEL4.1_05g004710.1.01 94.3 1.6e-26 1 0.4 37 385 37 385 1 335 gene=SMEL4.1_05g004710.1 Name:"Similar to HERK1 Receptor-like protein kinase HERK 1 (Arabidopsis thaliana OX=3702)"
SMEL4.1_03g014350.1.01 80.8 2.1e-22 1 0.3 1 103 1 102 225 334 gene=SMEL4.1_03g014350.1 Name:"Similar to At2g19210 Putative leucine-rich repeat receptor-like protein kinase At2g19210 (Arabidopsis thaliana OX=3702)"
SMEL4.1_02g026370.1.01 68.9 8.7e-19 2 0.1 366 553 377 552 164 334 gene=SMEL4.1_02g026370.1 Name:"Similar to FER Receptor-like protein kinase FERONIA (Arabidopsis thaliana OX=3702)"
SMEL4.1_02g026380.1.01 68.8 9.3e-19 2 0.1 355 539 363 538 164 334 gene=SMEL4.1_02g026380.1 Name:"Similar to FER Receptor-like protein kinase FERONIA (Arabidopsis thaliana OX=3702)"
SMEL4.1_03g014340.1.01 27.1 4.5e-06 1 0.0 39 97 39 77 1 39 gene=SMEL4.1_03g014340.1 Name:"Similar to At2g19230 Putative leucine-rich repeat receptor-like serine/threonine-protein kinase At2g19230 (Arabidopsis thaliana OX=3702)"
SMEL4.1_02g011520.1.01 17.2 0.0045 1 0.0 434 582 479 565 240 321 gene=SMEL4.1_02g011520.1 Name:"Similar to At1g07650 Probable LRR receptor-like serine/threonine-protein kinase At1g07650 (Arabidopsis thaliana OX=3702)"
SMEL4.1_02g011530.1.01 16.7 0.0065 1 0.0 390 541 437 521 239 318 gene=SMEL4.1_02g011530.1 Name:"Similar to LRR-RLK Probable leucine-rich repeat receptor-like serine/threonine-protein kinase At3g14840 (Arabidopsis thaliana OX=3702)"
SMEL4.1_02g011630.1.01 15.8 0.012 1 0.0 40 158 66 109 248 291 gene=SMEL4.1_02g011630.1 Name:"Similar to At1g07650 Probable LRR receptor-like serine/threonine-protein kinase At1g07650 (Arabidopsis thaliana OX=3702)"
SMEL4.1_02g011650.1.01 15.8 0.012 1 0.0 407 530 437 485 247 295 gene=SMEL4.1_02g011650.1 Name:"Similar to At1g53440 Probable LRR receptor-like serine/threonine-protein kinase At1g53440 (Arabidopsis thaliana OX=3702)"
SMEL4.1_07g026240.1.01 15.0 0.022 1 0.0 463 581 475 556 213 294 gene=SMEL4.1_07g026240.1 Name:"Similar to At1g56130 Probable LRR receptor-like serine/threonine-protein kinase At1g56130 (Arabidopsis thaliana OX=3702)"
SMEL4.1_07g020590.1.01 14.5 0.03 2 0.1 403 559 419 535 198 315 gene=SMEL4.1_07g020590.1 Name:"Similar to At1g07650 Probable LRR receptor-like serine/threonine-protein kinase At1g07650 (Arabidopsis thaliana OX=3702)"
SMEL4.1_02g011560.1.01 14.3 0.034 1 0.0 436 556 445 505 231 289 gene=SMEL4.1_02g011560.1 Name:"Similar to At1g53430 Probable LRR receptor-like serine/threonine-protein kinase At1g53430 (Arabidopsis thaliana OX=3702)"
# PF07714-Sequence scores
# ---------------
#
# name bits E-value n exp bias description
# ------------------- ------ --------- --- ----- ----- ---------------------
SMEL4.1_02g018140.1.01 685.7 5e-207 6 8.4 0.0 gene=SMEL4.1_02g018140.1 Name:"Similar to CRK29 Cysteine-rich receptor-like protein kinase 29 (Arabidopsis thaliana OX=3702)"
SMEL4.1_10g001990.1.01 466.2 4.5e-140 3 3.5 0.0 gene=SMEL4.1_10g001990.1 Name:"Similar to LRK10L-1.1 LEAF RUST 10 DISEASE-RESISTANCE LOCUS RECEPTOR-LIKE PROTEIN KINASE-like 1.1 (Arabidopsis thaliana OX=3702)"
SMEL4.1_08g013060.1.01 354.8 4.6e-106 2 2.2 0.0 gene=SMEL4.1_08g013060.1 Name:"Similar to SIS8 Probable serine/threonine-protein kinase SIS8 (Arabidopsis thaliana OX=3702)"
SMEL4.1_04g013420.1.01 341.9 3.9e-102 2 2.2 0.0 gene=SMEL4.1_04g013420.1 Name:"Similar to STY46 Serine/threonine-protein kinase STY46 (Arabidopsis thaliana OX=3702)"
SMEL4.1_03g001210.1.01 341.0 7.2e-102 3 3.2 0.0 gene=SMEL4.1_03g001210.1 Name:"Similar to At3g47570 Probable LRR receptor-like serine/threonine-protein kinase At3g47570 (Arabidopsis thaliana OX=3702)"
SMEL4.1_02g005170.1.01 338.7 3.8e-101 2 2.1 0.4 gene=SMEL4.1_02g005170.1 Name:"Similar to STY17 Serine/threonine-protein kinase STY17 (Arabidopsis thaliana OX=3702)"
SMEL4.1_01g002210.1.01 328.9 3.7e-98 3 3.2 0.0 gene=SMEL4.1_01g002210.1 Name:"Similar to HPCA1 Leucine-rich repeat receptor protein kinase HPCA1 (Arabidopsis thaliana OX=3702)"
SMEL4.1_04g018340.1.01 327.8 8e-98 2 2.4 0.0 gene=SMEL4.1_04g018340.1 Name:"Similar to At4g27290 G-type lectin S-receptor-like serine/threonine-protein kinase At4g27290 (Arabidopsis thaliana OX=3702)"
SMEL4.1_07g017610.1.01 322.9 2.4e-96 2 2.2 0.0 gene=SMEL4.1_07g017610.1 Name:"Similar to At4g03230 G-type lectin S-receptor-like serine/threonine-protein kinase At4g03230 (Arabidopsis thaliana OX=3702)"
SMEL4.1_07g023470.1.01 322.9 2.5e-96 3 3.1 0.0 gene=SMEL4.1_07g023470.1 Name:"Similar to At4g27290 G-type lectin S-receptor-like serine/threonine-protein kinase At4g27290 (Arabidopsis thaliana OX=3702)"
SMEL4.1_02g021390.1.01 319.2 3.3e-95 2 2.2 0.0 gene=SMEL4.1_02g021390.1 Name:"Similar to STY17 Serine/threonine-protein kinase STY17 (Arabidopsis thaliana OX=3702)"
SMEL4.1_01g038720.1.01 319.1 3.6e-95 2 2.4 0.0 gene=SMEL4.1_01g038720.1 Name:"Similar to LECRK3 G-type lectin S-receptor-like serine/threonine-protein kinase LECRK3 (Oryza sativa subsp. indica OX=39946)"
SMEL4.1_10g001980.1.01 313.4 1.9e-93 3 3.2 0.1 gene=SMEL4.1_10g001980.1 Name:"Similar to LRK10 Rust resistance kinase Lr10 (Triticum aestivum OX=4565)"
SMEL4.1_07g026340.1.01 311.4 7.9e-93 2 2.3 0.0 gene=SMEL4.1_07g026340.1 Name:"Similar to SIS8 Probable serine/threonine-protein kinase SIS8 (Arabidopsis thaliana OX=3702)"
SMEL4.1_02g020460.1.01 307.2 1.5e-91 2 2.5 0.0 gene=SMEL4.1_02g020460.1 Name:"Similar to CERK1 Chitin elicitor receptor kinase 1 (Arabidopsis thaliana OX=3702)"
SMEL4.1_03g018660.1.01 306.0 3.6e-91 2 2.2 0.0 gene=SMEL4.1_03g018660.1 Name:"Similar to LRK10 Rust resistance kinase Lr10 (Triticum aestivum OX=4565)"
SMEL4.1_09g006730.1.01 305.9 3.8e-91 2 2.1 0.2 gene=SMEL4.1_09g006730.1 Name:"Similar to WAK2 Wall-associated receptor kinase 2 (Arabidopsis thaliana OX=3702)"
SMEL4.1_07g023370.1.01 304.8 8.2e-91 2 2.3 0.0 gene=SMEL4.1_07g023370.1 Name:"Similar to At4g27290 G-type lectin S-receptor-like serine/threonine-protein kinase At4g27290 (Arabidopsis thaliana OX=3702)"
SMEL4.1_02g016820.1.01 302.3 4.7e-90 3 3.8 0.0 gene=SMEL4.1_02g016820.1 Name:"Similar to At4g03230 G-type lectin S-receptor-like serine/threonine-protein kinase At4g03230 (Arabidopsis thaliana OX=3702)"
SMEL4.1_01g012170.1.01 293.0 3.3e-87 2 2.4 0.0 gene=SMEL4.1_01g012170.1 Name:"Similar to LYK3 LysM domain receptor-like kinase 3 (Medicago truncatula OX=3880)"
SMEL4.1_12g005530.1.01 291.8 7.8e-87 2 2.2 0.4 gene=SMEL4.1_12g005530.1 Name:"Similar to LECRK91 L-type lectin-domain containing receptor kinase IX.1 (Arabidopsis thaliana OX=3702)"
SMEL4.1_10g001130.1.01 289.1 5.2e-86 2 2.2 0.0 gene=SMEL4.1_10g001130.1 Name:"Similar to LRK10 Rust resistance kinase Lr10 (Triticum aestivum OX=4565)"
SMEL4.1_07g006710.1.01 281.7 9.4e-84 2 4.2 0.0 gene=SMEL4.1_07g006710.1 Name:"Similar to At4g03230 G-type lectin S-receptor-like serine/threonine-protein kinase At4g03230 (Arabidopsis thaliana OX=3702)"
SMEL4.1_02g020010.1.01 279.2 5.5e-83 2 2.1 0.0 gene=SMEL4.1_02g020010.1 Name:"Similar to LRK10 Rust resistance kinase Lr10 (Triticum aestivum OX=4565)"
SMEL4.1_08g011490.1.01 273.7 2.6e-81 2 2.2 0.0 gene=SMEL4.1_08g011490.1 Name:"Similar to ERECTA LRR receptor-like serine/threonine-protein kinase ERECTA (Arabidopsis thaliana OX=3702)"
SMEL4.1_09g023400.1.01 269.9 3.6e-80 3 3.9 0.0 gene=SMEL4.1_09g023400.1 Name:"Similar to LECRKS2 Receptor like protein kinase S.2 (Arabidopsis thaliana OX=3702)"
SMEL4.1_12g003140.1.01 268.6 9.2e-80 2 2.2 0.1 gene=SMEL4.1_12g003140.1 Name:"Similar to STY46 Serine/threonine-protein kinase STY46 (Arabidopsis thaliana OX=3702)"
SMEL4.1_03g021500.1.01 267.3 2.2e-79 2 3.0 0.0 gene=SMEL4.1_03g021500.1 Name:"Similar to At3g47570 Probable LRR receptor-like serine/threonine-protein kinase At3g47570 (Arabidopsis thaliana OX=3702)"
SMEL4.1_01g037970.1.01 263.2 3.9e-78 8 8.5 1.5 gene=SMEL4.1_01g037970.1 Name:"Similar to CRK2 Cysteine-rich receptor-like protein kinase 2 (Arabidopsis thaliana OX=3702)"
SMEL4.1_01g002500.1.01 254.3 2.2e-75 1 1.2 0.0 gene=SMEL4.1_01g002500.1 Name:"Similar to STY46 Serine/threonine-protein kinase STY46 (Arabidopsis thaliana OX=3702)"
SMEL4.1_11g021400.1.01 249.4 6.8e-74 2 2.2 0.5 gene=SMEL4.1_11g021400.1 Name:"Similar to At3g47570 Probable LRR receptor-like serine/threonine-protein kinase At3g47570 (Arabidopsis thaliana OX=3702)"
SMEL4.1_02g027090.1.01 244.3 2.3e-72 2 2.8 0.0 gene=SMEL4.1_02g027090.1 Name:"Similar to LYK4 LysM domain receptor-like kinase 4 (Arabidopsis thaliana OX=3702)"
SMEL4.1_03g000820.1.01 243.7 3.6e-72 2 2.2 0.1 gene=SMEL4.1_03g000820.1 Name:"Similar to At3g47570 Probable LRR receptor-like serine/threonine-protein kinase At3g47570 (Arabidopsis thaliana OX=3702)"
SMEL4.1_11g011040.1.01 240.5 3.5e-71 2 2.4 0.0 gene=SMEL4.1_11g011040.1 Name:"Similar to At1g11050 Probable receptor-like protein kinase At1g11050 (Arabidopsis thaliana OX=3702)"
SMEL4.1_07g001900.1.01 238.1 1.8e-70 3 3.1 0.0 gene=SMEL4.1_07g001900.1 Name:"Similar to WAK5 Wall-associated receptor kinase 5 (Arabidopsis thaliana OX=3702)"
SMEL4.1_10g022610.1.01 234.9 1.7e-69 2 1.5 0.0 gene=SMEL4.1_10g022610.1 Name:"Similar to CTR1 Serine/threonine-protein kinase CTR1 (Arabidopsis thaliana OX=3702)"
SMEL4.1_05g022020.1.01 233.9 3.7e-69 1 1.2 0.0 gene=SMEL4.1_05g022020.1 Name:"Similar to EDR1 Serine/threonine-protein kinase EDR1 (Arabidopsis thaliana OX=3702)"
SMEL4.1_11g023790.1.01 232.6 9e-69 1 1.1 0.0 gene=SMEL4.1_11g023790.1 Name:"Similar to HT1 Serine/threonine/tyrosine-protein kinase HT1 (Arabidopsis thaliana OX=3702)"
SMEL4.1_11g027360.1.01 230.8 3.1e-68 1 1.1 0.0 gene=SMEL4.1_11g027360.1 Name:"Similar to HT1 Serine/threonine/tyrosine-protein kinase HT1 (Arabidopsis thaliana OX=3702)"
SMEL4.1_03g030360.1.01 228.5 1.6e-67 1 1.2 0.0 gene=SMEL4.1_03g030360.1 Name:"Similar to SIS8 Probable serine/threonine-protein kinase SIS8 (Arabidopsis thaliana OX=3702)"
SMEL4.1_06g021570.1.01 228.3 1.8e-67 1 1.3 0.0 gene=SMEL4.1_06g021570.1 Name:"Similar to SIS8 Probable serine/threonine-protein kinase SIS8 (Arabidopsis thaliana OX=3702)"
SMEL4.1_02g010700.1.01 228.2 2e-67 2 2.1 0.0 gene=SMEL4.1_02g010700.1 Name:"Similar to SIS8 Probable serine/threonine-protein kinase SIS8 (Arabidopsis thaliana OX=3702)"
SMEL4.1_00g003090.1.01 228.0 2.3e-67 1 1.3 0.0 gene=SMEL4.1_00g003090.1 Name:"Similar to SIS8 Probable serine/threonine-protein kinase SIS8 (Arabidopsis thaliana OX=3702)"
SMEL4.1_08g025400.1.01 226.9 4.8e-67 1 1.2 0.0 gene=SMEL4.1_08g025400.1 Name:"Similar to EDR1 Serine/threonine-protein kinase EDR1 (Arabidopsis thaliana OX=3702)"
SMEL4.1_07g020460.1.01 225.5 1.3e-66 4 4.2 7.8 gene=SMEL4.1_07g020460.1 Name:"Similar to SD25 G-type lectin S-receptor-like serine/threonine-protein kinase SD2-5 (Arabidopsis thaliana OX=3702)"
SMEL4.1_03g028310.1.01 224.2 3.2e-66 1 1.1 0.0 gene=SMEL4.1_03g028310.1 Name:"Similar to HT1 Serine/threonine/tyrosine-protein kinase HT1 (Arabidopsis thaliana OX=3702)"
SMEL4.1_12g002090.1.01 223.8 4.2e-66 1 1.1 0.0 gene=SMEL4.1_12g002090.1 Name:"Similar to STY13 Serine/threonine-protein kinase STY13 (Arabidopsis thaliana OX=3702)"
SMEL4.1_09g001250.1.01 221.9 1.6e-65 2 2.3 0.0 gene=SMEL4.1_09g001250.1 Name:"Similar to CTR1 Serine/threonine-protein kinase CTR1 (Arabidopsis thaliana OX=3702)"
SMEL4.1_03g001510.1.01 220.9 3.3e-65 1 1.1 0.0 gene=SMEL4.1_03g001510.1 Name:"Similar to HT1 Serine/threonine/tyrosine-protein kinase HT1 (Arabidopsis thaliana OX=3702)"
SMEL4.1_04g017310.1.01 219.5 8.6e-65 1 1.2 0.0 gene=SMEL4.1_04g017310.1 Name:"Similar to CTR1 Serine/threonine-protein kinase CTR1 (Arabidopsis thaliana OX=3702)"
SMEL4.1_10g015030.1.01 218.9 1.4e-64 1 1.2 0.0 gene=SMEL4.1_10g015030.1 Name:"Similar to ILK1 Integrin-linked protein kinase 1 (Arabidopsis thaliana OX=3702)"
SMEL4.1_06g023040.1.01 216.7 6.3e-64 1 1.3 0.0 gene=SMEL4.1_06g023040.1 Name:"Similar to STY13 Serine/threonine-protein kinase STY13 (Arabidopsis thaliana OX=3702)"
SMEL4.1_03g028390.1.01 215.8 1.2e-63 1 1.3 0.0 gene=SMEL4.1_03g028390.1 Name:"Similar to STY13 Serine/threonine-protein kinase STY13 (Arabidopsis thaliana OX=3702)"
SMEL4.1_05g009320.1.01 213.6 5.4e-63 1 1.4 0.0 gene=SMEL4.1_05g009320.1 Name:"Similar to STY13 Serine/threonine-protein kinase STY13 (Arabidopsis thaliana OX=3702)"
SMEL4.1_03g033150.1.01 212.3 1.4e-62 1 1.3 0.1 gene=SMEL4.1_03g033150.1 Name:"Similar to STY13 Serine/threonine-protein kinase STY13 (Arabidopsis thaliana OX=3702)"
SMEL4.1_01g011790.1.01 211.7 2.1e-62 1 1.2 0.0 gene=SMEL4.1_01g011790.1 Name:"Similar to EDR1 Serine/threonine-protein kinase EDR1 (Arabidopsis thaliana OX=3702)"
SMEL4.1_10g015890.1.01 210.9 3.8e-62 2 2.3 0.0 gene=SMEL4.1_10g015890.1 Name:"Similar to At5g49770 Probable leucine-rich repeat receptor-like protein kinase At5g49770 (Arabidopsis thaliana OX=3702)"
SMEL4.1_01g023970.1.01 210.4 5.3e-62 2 2.1 0.0 gene=SMEL4.1_01g023970.1 Name:"Similar to NPK1 Mitogen-activated protein kinase kinase kinase NPK1 (Nicotiana tabacum OX=4097)"
SMEL4.1_02g016240.1.01 209.7 8.6e-62 1 1.2 0.0 gene=SMEL4.1_02g016240.1 Name:"Similar to HT1 Serine/threonine/tyrosine-protein kinase HT1 (Arabidopsis thaliana OX=3702)"
SMEL4.1_07g000600.1.01 208.1 2.7e-61 1 1.2 0.0 gene=SMEL4.1_07g000600.1 Name:"Similar to EDR1 Serine/threonine-protein kinase EDR1 (Arabidopsis thaliana OX=3702)"
SMEL4.1_07g016580.1.01 207.9 3e-61 2 2.0 0.0 gene=SMEL4.1_07g016580.1 Name:"Similar to MAPKKK18 Mitogen-activated protein kinase kinase kinase 18 (Arabidopsis thaliana OX=3702)"
SMEL4.1_05g001310.1.01 207.7 3.5e-61 2 2.2 0.0 gene=SMEL4.1_05g001310.1 Name:"Similar to IMK2 Probably inactive leucine-rich repeat receptor-like protein kinase IMK2 (Arabidopsis thaliana OX=3702)"
SMEL4.1_02g014960.1.01 206.9 6e-61 1 1.5 0.0 gene=SMEL4.1_02g014960.1 Name:"Similar to SIS8 Probable serine/threonine-protein kinase SIS8 (Arabidopsis thaliana OX=3702)"
SMEL4.1_07g020270.1.01 206.4 8.6e-61 3 3.2 0.0 gene=SMEL4.1_07g020270.1 Name:"Similar to SD25 G-type lectin S-receptor-like serine/threonine-protein kinase SD2-5 (Arabidopsis thaliana OX=3702)"
SMEL4.1_09g023090.1.01 206.2 1e-60 1 1.3 0.0 gene=SMEL4.1_09g023090.1 Name:"Similar to EDR1 Serine/threonine-protein kinase EDR1 (Arabidopsis thaliana OX=3702)"
SMEL4.1_01g033850.1.01 204.2 4.1e-60 2 2.4 0.0 gene=SMEL4.1_01g033850.1 Name:"Similar to PIX7 Probable serine/threonine-protein kinase PIX7 (Arabidopsis thaliana OX=3702)"
SMEL4.1_04g022830.1.01 203.8 5.3e-60 2 2.8 0.0 gene=SMEL4.1_04g022830.1 Name:"Similar to PBL21 Probable serine/threonine-protein kinase PBL21 (Arabidopsis thaliana OX=3702)"
SMEL4.1_07g002610.1.01 203.4 7.2e-60 1 1.2 0.0 gene=SMEL4.1_07g002610.1 Name:"Similar to CTR1 Serine/threonine-protein kinase CTR1 (Arabidopsis thaliana OX=3702)"
SMEL4.1_01g016530.1.01 202.6 1.2e-59 3 3.6 0.0 gene=SMEL4.1_01g016530.1 Name:"Similar to At2g45590 Receptor-like serine/threonine-protein kinase At2g45590 (Arabidopsis thaliana OX=3702)"
SMEL4.1_04g016180.1.01 202.3 1.5e-59 3 3.0 0.0 gene=SMEL4.1_04g016180.1 Name:"Similar to At1g35710 Probable leucine-rich repeat receptor-like protein kinase At1g35710 (Arabidopsis thaliana OX=3702)"
SMEL4.1_03g024200.1.01 200.7 4.7e-59 2 2.1 0.0 gene=SMEL4.1_03g024200.1 Name:"Similar to At2g26730 Probable inactive receptor kinase At2g26730 (Arabidopsis thaliana OX=3702)"
SMEL4.1_07g020090.1.01 200.5 5.5e-59 2 2.2 0.0 gene=SMEL4.1_07g020090.1 Name:"Similar to SD25 G-type lectin S-receptor-like serine/threonine-protein kinase SD2-5 (Arabidopsis thaliana OX=3702)"
SMEL4.1_04g005850.1.01 198.3 2.7e-58 1 1.1 0.0 gene=SMEL4.1_04g005850.1 Name:"Similar to ILK1 Integrin-linked protein kinase 1 (Arabidopsis thaliana OX=3702)"
SMEL4.1_07g021020.1.01 197.3 5.1e-58 3 3.1 0.0 gene=SMEL4.1_07g021020.1 Name:"Similar to WAG2 Serine/threonine-protein kinase WAG2 (Arabidopsis thaliana OX=3702)"
SMEL4.1_01g018980.1.01 195.9 1.4e-57 2 2.9 0.0 gene=SMEL4.1_01g018980.1 Name:"Similar to PBL19 Probable serine/threonine-protein kinase PBL19 (Arabidopsis thaliana OX=3702)"
SMEL4.1_07g007160.1.01 195.3 2.1e-57 2 2.2 0.0 gene=SMEL4.1_07g007160.1 Name:"Similar to At5g57670 Probable receptor-like serine/threonine-protein kinase At5g57670 (Arabidopsis thaliana OX=3702)"
SMEL4.1_08g005150.1.01 193.3 8.6e-57 3 3.1 0.0 gene=SMEL4.1_08g005150.1 Name:"Similar to ILK1 Integrin-linked protein kinase 1 (Arabidopsis thaliana OX=3702)"
SMEL4.1_09g010060.1.01 192.5 1.5e-56 2 2.0 0.1 gene=SMEL4.1_09g010060.1 Name:"Similar to STY13 Serine/threonine-protein kinase STY13 (Arabidopsis thaliana OX=3702)"
SMEL4.1_10g000860.1.01 192.1 2e-56 2 2.5 0.0 gene=SMEL4.1_10g000860.1 Name:"Similar to LRK10L-1.2 LEAF RUST 10 DISEASE-RESISTANCE LOCUS RECEPTOR-LIKE PROTEIN KINASE-like 1.2 (Arabidopsis thaliana OX=3702)"
SMEL4.1_02g024310.1.01 192.0 2.2e-56 1 1.0 0.0 gene=SMEL4.1_02g024310.1 Name:"Similar to STY13 Serine/threonine-protein kinase STY13 (Arabidopsis thaliana OX=3702)"
SMEL4.1_11g002760.1.01 191.9 2.3e-56 2 2.1 0.0 gene=SMEL4.1_11g002760.1 Name:"Similar to At5g10290 Probable LRR receptor-like serine/threonine-protein kinase At5g10290 (Arabidopsis thaliana OX=3702)"
SMEL4.1_02g008800.1.01 191.9 2.3e-56 2 2.2 0.0 gene=SMEL4.1_02g008800.1 Name:"Similar to CRK CDPK-related protein kinase (Daucus carota OX=4039)"
SMEL4.1_10g017570.1.01 191.5 3.2e-56 2 2.3 0.0 gene=SMEL4.1_10g017570.1 Name:"Similar to PBL8 Probable serine/threonine-protein kinase PBL8 (Arabidopsis thaliana OX=3702)"
SMEL4.1_11g017540.1.01 188.1 3.3e-55 2 2.4 0.0 gene=SMEL4.1_11g017540.1 Name:"Similar to STY13 Serine/threonine-protein kinase STY13 (Arabidopsis thaliana OX=3702)"
SMEL4.1_02g023230.1.01 187.8 4.1e-55 1 1.1 0.0 gene=SMEL4.1_02g023230.1 Name:"Similar to STY13 Serine/threonine-protein kinase STY13 (Arabidopsis thaliana OX=3702)"
SMEL4.1_07g019430.1.01 187.1 6.9e-55 1 1.8 0.0 gene=SMEL4.1_07g019430.1 Name:"Similar to SIS8 Probable serine/threonine-protein kinase SIS8 (Arabidopsis thaliana OX=3702)"
SMEL4.1_02g011700.1.01 183.6 7.8e-54 1 1.1 0.0 gene=SMEL4.1_02g011700.1 Name:"Similar to ILK1 Integrin-linked protein kinase 1 (Arabidopsis thaliana OX=3702)"
SMEL4.1_09g025450.1.01 181.3 4e-53 2 2.1 0.0 gene=SMEL4.1_09g025450.1 Name:"Similar to PTI13 PTI1-like tyrosine-protein kinase 3 (Arabidopsis thaliana OX=3702)"
SMEL4.1_06g003280.1.01 180.9 5.4e-53 2 2.2 0.0 gene=SMEL4.1_06g003280.1 Name:"Similar to At3g47570 Probable LRR receptor-like serine/threonine-protein kinase At3g47570 (Arabidopsis thaliana OX=3702)"
SMEL4.1_07g022450.1.01 180.2 8.6e-53 1 1.2 0.0 gene=SMEL4.1_07g022450.1 Name:"Similar to MAPKKK3 Mitogen-activated protein kinase kinase kinase 3 (Arabidopsis thaliana OX=3702)"
SMEL4.1_04g022840.1.01 179.6 1.3e-52 2 2.1 0.0 gene=SMEL4.1_04g022840.1 Name:"Similar to CST Probable serine/threonine-protein kinase CST (Arabidopsis thaliana OX=3702)"
SMEL4.1_01g005600.1.01 178.7 2.5e-52 2 2.3 0.0 gene=SMEL4.1_01g005600.1 Name:"Similar to TMK1 Receptor protein kinase TMK1 (Arabidopsis thaliana OX=3702)"
SMEL4.1_07g017600.1.01 178.4 3.1e-52 1 1.1 0.0 gene=SMEL4.1_07g017600.1 Name:"Similar to At1g11330 G-type lectin S-receptor-like serine/threonine-protein kinase At1g11330 (Arabidopsis thaliana OX=3702)"
SMEL4.1_05g019180.1.01 177.5 5.9e-52 1 1.7 0.0 gene=SMEL4.1_05g019180.1 Name:"Similar to STY46 Serine/threonine-protein kinase STY46 (Arabidopsis thaliana OX=3702)"
SMEL4.1_09g013360.1.01 175.7 2e-51 1 1.3 0.0 gene=SMEL4.1_09g013360.1 Name:"Similar to SIS8 Probable serine/threonine-protein kinase SIS8 (Arabidopsis thaliana OX=3702)"
SMEL4.1_03g002840.1.01 175.1 3.1e-51 1 1.3 0.0 gene=SMEL4.1_03g002840.1 Name:"Similar to CRCK1 Calmodulin-binding receptor-like cytoplasmic kinase 1 (Arabidopsis thaliana OX=3702)"
SMEL4.1_01g013720.1.01 173.4 1.1e-50 1 1.6 0.0 gene=SMEL4.1_01g013720.1 Name:"Similar to PERK3 Proline-rich receptor-like protein kinase PERK3 (Arabidopsis thaliana OX=3702)"
SMEL4.1_07g003250.1.01 173.2 1.2e-50 1 1.1 0.0 gene=SMEL4.1_07g003250.1 Name:"Similar to CRCK3 Calmodulin-binding receptor-like cytoplasmic kinase 3 (Arabidopsis thaliana OX=3702)"
SMEL4.1_07g023620.1.01 172.6 1.8e-50 1 1.5 0.0 gene=SMEL4.1_07g023620.1 Name:"Similar to CRLK1 Calcium/calmodulin-regulated receptor-like kinase 1 (Arabidopsis thaliana OX=3702)"
SMEL4.1_07g017580.1.01 172.3 2.2e-50 1 1.2 0.0 gene=SMEL4.1_07g017580.1 Name:"Similar to SD18 Receptor-like serine/threonine-protein kinase SD1-8 (Arabidopsis thaliana OX=3702)"
SMEL4.1_04g002090.1.01 171.8 3.1e-50 1 1.5 0.0 gene=SMEL4.1_04g002090.1 Name:"Similar to At4g27290 G-type lectin S-receptor-like serine/threonine-protein kinase At4g27290 (Arabidopsis thaliana OX=3702)"
SMEL4.1_02g026580.1.01 171.4 4.2e-50 1 1.1 0.0 gene=SMEL4.1_02g026580.1 Name:"Similar to CRLK2 Calcium/calmodulin-regulated receptor-like kinase 2 (Arabidopsis thaliana OX=3702)"
SMEL4.1_07g023480.1.01 171.3 4.5e-50 1 1.4 0.0 gene=SMEL4.1_07g023480.1 Name:"Similar to At4g27290 G-type lectin S-receptor-like serine/threonine-protein kinase At4g27290 (Arabidopsis thaliana OX=3702)"
SMEL4.1_01g027970.1.01 171.1 5e-50 1 1.3 0.0 gene=SMEL4.1_01g027970.1 Name:"Similar to ANX1 Receptor-like protein kinase ANXUR1 (Arabidopsis thaliana OX=3702)"
SMEL4.1_07g002150.1.01 170.9 6.1e-50 2 2.4 0.1 gene=SMEL4.1_07g002150.1 Name:"Similar to CRK35 Putative cysteine-rich receptor-like protein kinase 35 (Arabidopsis thaliana OX=3702)"
SMEL4.1_07g023500.1.01 169.7 1.4e-49 1 1.4 0.0 gene=SMEL4.1_07g023500.1 Name:"Similar to At4g27290 G-type lectin S-receptor-like serine/threonine-protein kinase At4g27290 (Arabidopsis thaliana OX=3702)"
SMEL4.1_01g002220.1.01 169.6 1.4e-49 1 1.2 0.0 gene=SMEL4.1_01g002220.1 Name:"Similar to At5g49770 Probable leucine-rich repeat receptor-like protein kinase At5g49770 (Arabidopsis thaliana OX=3702)"
SMEL4.1_10g019780.1.01 169.1 2.1e-49 1 1.6 0.0 gene=SMEL4.1_10g019780.1 Name:"Similar to HPCA1 Leucine-rich repeat receptor protein kinase HPCA1 (Arabidopsis thaliana OX=3702)"
SMEL4.1_10g005320.1.01 168.8 2.6e-49 1 1.4 0.0 gene=SMEL4.1_10g005320.1 Name:"Similar to At4g27290 G-type lectin S-receptor-like serine/threonine-protein kinase At4g27290 (Arabidopsis thaliana OX=3702)"
SMEL4.1_10g015600.1.01 168.7 2.7e-49 1 1.2 0.0 gene=SMEL4.1_10g015600.1 Name:"Similar to M3KE1 MAP3K epsilon protein kinase 1 (Arabidopsis thaliana OX=3702)"
SMEL4.1_10g005190.1.01 168.6 2.9e-49 1 1.3 0.0 gene=SMEL4.1_10g005190.1 Name:"Similar to At1g53430 Probable LRR receptor-like serine/threonine-protein kinase At1g53430 (Arabidopsis thaliana OX=3702)"
SMEL4.1_00g012060.1.01 168.5 3.2e-49 1 1.4 0.0 gene=SMEL4.1_00g012060.1 Name:"Similar to CRK3 Cysteine-rich receptor-like protein kinase 3 (Arabidopsis thaliana OX=3702)"
SMEL4.1_00g011070.1.01 168.4 3.5e-49 2 1.8 0.0 gene=SMEL4.1_00g011070.1 Name:"Similar to At1g67720 Probable LRR receptor-like serine/threonine-protein kinase At1g67720 (Arabidopsis thaliana OX=3702)"
SMEL4.1_05g015700.1.01 168.4 3.5e-49 1 1.5 0.0 gene=SMEL4.1_05g015700.1 Name:"Similar to RIPK Serine/threonine-protein kinase RIPK (Arabidopsis thaliana OX=3702)"
SMEL4.1_02g027550.1.01 168.4 3.5e-49 2 2.8 0.0 gene=SMEL4.1_02g027550.1 Name:"Similar to MAPKKK5 Mitogen-activated protein kinase kinase kinase 5 (Arabidopsis thaliana OX=3702)"
SMEL4.1_01g002200.1.01 168.2 4e-49 1 1.3 0.0 gene=SMEL4.1_01g002200.1 Name:"Similar to PCMP-H79 Pentatricopeptide repeat-containing protein At3g49710 (Arabidopsis thaliana OX=3702)"
SMEL4.1_01g011650.1.01 168.0 4.7e-49 1 1.2 0.0 gene=SMEL4.1_01g011650.1 Name:"Similar to NPK1 Mitogen-activated protein kinase kinase kinase NPK1 (Nicotiana tabacum OX=4097)"
SMEL4.1_05g012120.1.01 167.8 5.1e-49 1 1.2 0.0 gene=SMEL4.1_05g012120.1 Name:"Similar to LRK10L-1.2 LEAF RUST 10 DISEASE-RESISTANCE LOCUS RECEPTOR-LIKE PROTEIN KINASE-like 1.2 (Arabidopsis thaliana OX=3702)"
SMEL4.1_09g004240.1.01 167.7 5.6e-49 1 1.2 0.0 gene=SMEL4.1_09g004240.1 Name:"Similar to RLCK176 Receptor-like cytoplasmic kinase 176 (Oryza sativa subsp. japonica OX=39947)"
SMEL4.1_02g000510.1.01 167.6 6e-49 1 1.2 0.0 gene=SMEL4.1_02g000510.1 Name:"Similar to At4g27290 G-type lectin S-receptor-like serine/threonine-protein kinase At4g27290 (Arabidopsis thaliana OX=3702)"
SMEL4.1_05g012380.1.01 167.4 7e-49 2 2.2 0.0 gene=SMEL4.1_05g012380.1 Name:"Similar to MPK9 Mitogen-activated protein kinase 9 (Arabidopsis thaliana OX=3702)"
SMEL4.1_09g001640.1.01 166.9 9.8e-49 1 1.2 0.0 gene=SMEL4.1_09g001640.1 Name:"Similar to WAKL20 Wall-associated receptor kinase-like 20 (Arabidopsis thaliana OX=3702)"
SMEL4.1_09g013840.1.01 166.9 1e-48 1 1.4 0.0 gene=SMEL4.1_09g013840.1 Name:"Similar to ALE2 Receptor-like serine/threonine-protein kinase ALE2 (Arabidopsis thaliana OX=3702)"
SMEL4.1_02g004810.1.01 166.8 1e-48 1 1.1 0.0 gene=SMEL4.1_02g004810.1 Name:"Similar to PIX13 Probable serine/threonine-protein kinase PIX13 (Arabidopsis thaliana OX=3702)"
SMEL4.1_09g012840.1.01 166.8 1e-48 1 1.2 0.0 gene=SMEL4.1_09g012840.1 Name:"Similar to TMK4 Receptor-like kinase TMK4 (Arabidopsis thaliana OX=3702)"
SMEL4.1_09g006400.1.01 166.8 1.1e-48 2 2.1 0.0 gene=SMEL4.1_09g006400.1 Name:"Similar to CRPK1 Cold-responsive protein kinase 1 (Arabidopsis thaliana OX=3702)"
SMEL4.1_07g010600.1.01 166.7 1.1e-48 2 2.0 0.0 gene=SMEL4.1_07g010600.1 Name:"Similar to SRK2A Serine/threonine-protein kinase SRK2A (Arabidopsis thaliana OX=3702)"
SMEL4.1_06g019990.1.01 166.6 1.2e-48 1 1.4 0.0 gene=SMEL4.1_06g019990.1 Name:"Similar to RIPK Serine/threonine-protein kinase RIPK (Arabidopsis thaliana OX=3702)"
SMEL4.1_06g000710.1.01 166.6 1.2e-48 1 1.4 0.0 gene=SMEL4.1_06g000710.1 Name:"Similar to ANX1 Receptor-like protein kinase ANXUR1 (Arabidopsis thaliana OX=3702)"
SMEL4.1_02g017580.1.01 166.4 1.4e-48 1 1.2 0.0 gene=SMEL4.1_02g017580.1 Name:"Similar to B120 G-type lectin S-receptor-like serine/threonine-protein kinase B120 (Arabidopsis thaliana OX=3702)"
SMEL4.1_12g002070.1.01 166.3 1.5e-48 1 1.4 0.0 gene=SMEL4.1_12g002070.1 Name:"Similar to PBL17 Probable serine/threonine-protein kinase PBL17 (Arabidopsis thaliana OX=3702)"
SMEL4.1_07g003440.1.01 166.3 1.5e-48 1 1.2 0.0 gene=SMEL4.1_07g003440.1 Name:"Similar to PIX7 Probable serine/threonine-protein kinase PIX7 (Arabidopsis thaliana OX=3702)"
SMEL4.1_08g019400.1.01 166.2 1.6e-48 2 2.5 0.0 gene=SMEL4.1_08g019400.1 Name:"Similar to CES101 G-type lectin S-receptor-like serine/threonine-protein kinase CES101 (Arabidopsis thaliana OX=3702)"
SMEL4.1_02g017560.1.01 166.1 1.7e-48 2 1.5 0.0 gene=SMEL4.1_02g017560.1 Name:"Similar to At1g11330 G-type lectin S-receptor-like serine/threonine-protein kinase At1g11330 (Arabidopsis thaliana OX=3702)"
SMEL4.1_09g024130.1.01 166.0 1.8e-48 1 1.4 0.0 gene=SMEL4.1_09g024130.1 Name:"Similar to TMK4 Receptor-like kinase TMK4 (Arabidopsis thaliana OX=3702)"
SMEL4.1_08g021300.1.01 165.9 1.9e-48 1 1.3 0.0 gene=SMEL4.1_08g021300.1 Name:"Similar to PBL19 Probable serine/threonine-protein kinase PBL19 (Arabidopsis thaliana OX=3702)"
SMEL4.1_07g020100.1.01 165.9 2e-48 1 1.2 0.3 gene=SMEL4.1_07g020100.1 Name:"Similar to SD25 G-type lectin S-receptor-like serine/threonine-protein kinase SD2-5 (Arabidopsis thaliana OX=3702)"
SMEL4.1_06g004680.1.01 165.8 2.1e-48 1 1.2 0.0 gene=SMEL4.1_06g004680.1 Name:"Similar to HERK1 Receptor-like protein kinase HERK 1 (Arabidopsis thaliana OX=3702)"
SMEL4.1_07g017650.1.01 165.5 2.7e-48 1 1.2 0.0 gene=SMEL4.1_07g017650.1 Name:"Similar to At4g03230 G-type lectin S-receptor-like serine/threonine-protein kinase At4g03230 (Arabidopsis thaliana OX=3702)"
SMEL4.1_06g012070.1.01 165.4 2.9e-48 1 1.1 0.0 gene=SMEL4.1_06g012070.1 Name:"Similar to YDA Mitogen-activated protein kinase kinase kinase YODA (Arabidopsis thaliana OX=3702)"
SMEL4.1_11g026170.1.01 165.3 3.1e-48 2 2.0 0.0 gene=SMEL4.1_11g026170.1 Name:"Similar to PPCK2 Phosphoenolpyruvate carboxylase kinase 2 (Arabidopsis thaliana OX=3702)"
SMEL4.1_08g019370.1.01 165.3 3.1e-48 2 2.2 0.0 gene=SMEL4.1_08g019370.1 Name:"Similar to CES101 G-type lectin S-receptor-like serine/threonine-protein kinase CES101 (Arabidopsis thaliana OX=3702)"
SMEL4.1_07g019940.1.01 165.2 3.2e-48 1 1.2 0.1 gene=SMEL4.1_07g019940.1 Name:"Similar to At5g24080 G-type lectin S-receptor-like serine/threonine-protein kinase At5g24080 (Arabidopsis thaliana OX=3702)"
SMEL4.1_02g017550.1.01 165.2 3.3e-48 1 1.5 0.0 gene=SMEL4.1_02g017550.1 Name:"Similar to At1g11330 G-type lectin S-receptor-like serine/threonine-protein kinase At1g11330 (Arabidopsis thaliana OX=3702)"
SMEL4.1_06g003850.1.01 165.2 3.3e-48 1 1.2 0.0 gene=SMEL4.1_06g003850.1 Name:"Similar to PBL9 Probable serine/threonine-protein kinase PBL9 (Arabidopsis thaliana OX=3702)"
SMEL4.1_03g001650.1.01 164.8 4.4e-48 1 1.2 0.0 gene=SMEL4.1_03g001650.1 Name:"Similar to CRPK1 Cold-responsive protein kinase 1 (Arabidopsis thaliana OX=3702)"
SMEL4.1_02g026370.1.01 164.7 4.5e-48 1 1.3 0.0 gene=SMEL4.1_02g026370.1 Name:"Similar to FER Receptor-like protein kinase FERONIA (Arabidopsis thaliana OX=3702)"
SMEL4.1_07g020530.1.01 164.5 5.4e-48 1 1.5 0.0 gene=SMEL4.1_07g020530.1 Name:"Similar to ILK1 Integrin-linked protein kinase 1 (Arabidopsis thaliana OX=3702)"
SMEL4.1_02g010870.1.01 164.4 5.6e-48 1 1.4 0.0 gene=SMEL4.1_02g010870.1 Name:"Similar to RKF1 Probable LRR receptor-like serine/threonine-protein kinase RFK1 (Arabidopsis thaliana OX=3702)"
SMEL4.1_03g002210.1.01 164.4 5.9e-48 1 1.6 0.0 gene=SMEL4.1_03g002210.1 Name:"Similar to SD18 Receptor-like serine/threonine-protein kinase SD1-8 (Arabidopsis thaliana OX=3702)"
SMEL4.1_05g004710.1.01 164.3 6.1e-48 1 1.3 0.0 gene=SMEL4.1_05g004710.1 Name:"Similar to HERK1 Receptor-like protein kinase HERK 1 (Arabidopsis thaliana OX=3702)"
SMEL4.1_04g018330.1.01 164.2 6.8e-48 1 1.2 0.0 gene=SMEL4.1_04g018330.1 Name:"Similar to At4g27290 G-type lectin S-receptor-like serine/threonine-protein kinase At4g27290 (Arabidopsis thaliana OX=3702)"
SMEL4.1_06g000720.1.01 164.1 6.8e-48 1 1.3 0.0 gene=SMEL4.1_06g000720.1 Name:"Similar to ANX1 Receptor-like protein kinase ANXUR1 (Arabidopsis thaliana OX=3702)"
SMEL4.1_08g019390.1.01 164.1 7e-48 2 2.2 0.0 gene=SMEL4.1_08g019390.1 Name:"Similar to CES101 G-type lectin S-receptor-like serine/threonine-protein kinase CES101 (Arabidopsis thaliana OX=3702)"
SMEL4.1_11g019480.1.01 164.1 7.2e-48 2 2.1 0.0 gene=SMEL4.1_11g019480.1 Name:"Similar to CRK10 Cysteine-rich receptor-like protein kinase 10 (Arabidopsis thaliana OX=3702)"
SMEL4.1_03g014290.1.01 164.0 7.3e-48 2 2.2 0.0 gene=SMEL4.1_03g014290.1 Name:"Similar to TDR Leucine-rich repeat receptor-like protein kinase TDR (Arabidopsis thaliana OX=3702)"
SMEL4.1_12g006470.1.01 163.9 8.2e-48 1 1.3 0.0 gene=SMEL4.1_12g006470.1 Name:"Similar to CCR4 Serine/threonine-protein kinase-like protein CCR4 (Arabidopsis thaliana OX=3702)"
SMEL4.1_10g013660.1.01 163.9 8.2e-48 1 1.2 0.0 gene=SMEL4.1_10g013660.1 Name:"Similar to PBL3 Probable serine/threonine-protein kinase PBL3 (Arabidopsis thaliana OX=3702)"
SMEL4.1_06g026230.1.01 163.8 8.4e-48 1 1.3 0.0 gene=SMEL4.1_06g026230.1 Name:"Similar to TMK3 Receptor-like kinase TMK3 (Arabidopsis thaliana OX=3702)"
SMEL4.1_09g019330.1.01 163.8 8.7e-48 2 1.7 0.2 gene=SMEL4.1_09g019330.1 Name:"Similar to LECRK4 G-type lectin S-receptor-like serine/threonine-protein kinase LECRK4 (Oryza sativa subsp. japonica OX=39947)"
SMEL4.1_04g000340.1.01 163.7 9.5e-48 1 1.2 0.0 gene=SMEL4.1_04g000340.1 Name:"Similar to CRPK1 Cold-responsive protein kinase 1 (Arabidopsis thaliana OX=3702)"
SMEL4.1_04g019370.1.01 163.6 9.7e-48 2 2.2 0.0 gene=SMEL4.1_04g019370.1 Name:"Similar to At5g67200 Probable inactive receptor kinase At5g67200 (Arabidopsis thaliana OX=3702)"
SMEL4.1_05g000300.1.01 163.3 1.2e-47 1 1.1 0.0 gene=SMEL4.1_05g000300.1 Name:"Similar to PTI1 Pto-interacting protein 1 (Solanum lycopersicum OX=4081)"
SMEL4.1_07g020300.1.01 163.2 1.3e-47 1 1.2 0.1 gene=SMEL4.1_07g020300.1 Name:"Similar to SD25 G-type lectin S-receptor-like serine/threonine-protein kinase SD2-5 (Arabidopsis thaliana OX=3702)"
SMEL4.1_04g002120.1.01 163.1 1.4e-47 1 1.4 0.0 gene=SMEL4.1_04g002120.1 Name:"Similar to At4g27290 G-type lectin S-receptor-like serine/threonine-protein kinase At4g27290 (Arabidopsis thaliana OX=3702)"
SMEL4.1_12g012720.1.01 163.0 1.5e-47 1 1.3 0.0 gene=SMEL4.1_12g012720.1 Name:"Similar to HERK1 Receptor-like protein kinase HERK 1 (Arabidopsis thaliana OX=3702)"
SMEL4.1_03g029780.1.01 163.0 1.5e-47 2 2.2 0.0 gene=SMEL4.1_03g029780.1 Name:"Similar to RKL1 Probable inactive receptor kinase At1g48480 (Arabidopsis thaliana OX=3702)"
SMEL4.1_07g020590.1.01 162.9 1.6e-47 1 1.4 0.0 gene=SMEL4.1_07g020590.1 Name:"Similar to At1g07650 Probable LRR receptor-like serine/threonine-protein kinase At1g07650 (Arabidopsis thaliana OX=3702)"
SMEL4.1_03g030460.1.01 162.9 1.7e-47 1 1.4 0.0 gene=SMEL4.1_03g030460.1 Name:"Similar to LRK10L-1.2 LEAF RUST 10 DISEASE-RESISTANCE LOCUS RECEPTOR-LIKE PROTEIN KINASE-like 1.2 (Arabidopsis thaliana OX=3702)"
SMEL4.1_12g010500.1.01 162.8 1.7e-47 1 1.3 0.0 gene=SMEL4.1_12g010500.1 Name:"Similar to PBL3 Probable serine/threonine-protein kinase PBL3 (Arabidopsis thaliana OX=3702)"
SMEL4.1_09g021010.1.01 162.8 1.7e-47 1 1.0 0.0 gene=SMEL4.1_09g021010.1 Name:"Similar to STY13 Serine/threonine-protein kinase STY13 (Arabidopsis thaliana OX=3702)"
SMEL4.1_01g036760.1.01 162.7 1.8e-47 1 1.2 0.0 gene=SMEL4.1_01g036760.1 Name:"Similar to TMK3 Receptor-like kinase TMK3 (Arabidopsis thaliana OX=3702)"
SMEL4.1_07g023420.1.01 162.7 1.9e-47 1 1.4 0.0 gene=SMEL4.1_07g023420.1 Name:"Similar to At4g27290 G-type lectin S-receptor-like serine/threonine-protein kinase At4g27290 (Arabidopsis thaliana OX=3702)"
SMEL4.1_02g011520.1.01 162.6 2e-47 1 1.4 0.0 gene=SMEL4.1_02g011520.1 Name:"Similar to At1g07650 Probable LRR receptor-like serine/threonine-protein kinase At1g07650 (Arabidopsis thaliana OX=3702)"
SMEL4.1_09g003680.1.01 162.6 2e-47 1 1.2 0.0 gene=SMEL4.1_09g003680.1 Name:"Similar to PCRK1 Serine/threonine-protein kinase PCRK1 (Arabidopsis thaliana OX=3702)"
SMEL4.1_08g024620.1.01 162.6 2e-47 1 1.1 0.0 gene=SMEL4.1_08g024620.1 Name:"Similar to YDA Mitogen-activated protein kinase kinase kinase YODA (Arabidopsis thaliana OX=3702)"
SMEL4.1_04g005300.1.01 162.5 2.1e-47 1 1.2 0.0 gene=SMEL4.1_04g005300.1 Name:"Similar to CRCK2 Calmodulin-binding receptor-like cytoplasmic kinase 2 (Arabidopsis thaliana OX=3702)"
SMEL4.1_07g020470.1.01 162.5 2.1e-47 1 1.4 0.1 gene=SMEL4.1_07g020470.1 Name:"Similar to SD25 G-type lectin S-receptor-like serine/threonine-protein kinase SD2-5 (Arabidopsis thaliana OX=3702)"
SMEL4.1_02g017600.1.01 162.5 2.2e-47 1 1.4 0.0 gene=SMEL4.1_02g017600.1 Name:"Similar to RKS1 G-type lectin S-receptor-like serine/threonine-protein kinase RKS1 (Arabidopsis thaliana OX=3702)"
SMEL4.1_07g012220.1.01 162.5 2.2e-47 1 1.3 0.0 gene=SMEL4.1_07g012220.1 Name:"Similar to FER Receptor-like protein kinase FERONIA (Arabidopsis thaliana OX=3702)"
SMEL4.1_04g018360.1.01 162.4 2.3e-47 1 1.4 0.0 gene=SMEL4.1_04g018360.1 Name:"Similar to At4g27290 G-type lectin S-receptor-like serine/threonine-protein kinase At4g27290 (Arabidopsis thaliana OX=3702)"
SMEL4.1_02g022660.1.01 162.3 2.4e-47 1 1.3 0.0 gene=SMEL4.1_02g022660.1 Name:"Similar to LRK10L-1.3 LEAF RUST 10 DISEASE-RESISTANCE LOCUS RECEPTOR-LIKE PROTEIN KINASE-like 1.3 (Arabidopsis thaliana OX=3702)"
SMEL4.1_03g032970.1.01 162.2 2.6e-47 3 3.2 0.0 gene=SMEL4.1_03g032970.1 Name:"Similar to ALE2 Receptor-like serine/threonine-protein kinase ALE2 (Arabidopsis thaliana OX=3702)"
SMEL4.1_08g019410.1.01 162.1 2.8e-47 2 2.1 0.0 gene=SMEL4.1_08g019410.1 Name:"Similar to CES101 G-type lectin S-receptor-like serine/threonine-protein kinase CES101 (Arabidopsis thaliana OX=3702)"
SMEL4.1_10g013620.1.01 162.1 2.8e-47 1 1.4 0.0 gene=SMEL4.1_10g013620.1 Name:"Similar to PIX7 Probable serine/threonine-protein kinase PIX7 (Arabidopsis thaliana OX=3702)"
SMEL4.1_09g011380.1.01 162.1 2.9e-47 1 1.2 0.0 gene=SMEL4.1_09g011380.1 Name:"Similar to At1g06840 Probable LRR receptor-like serine/threonine-protein kinase At1g06840 (Arabidopsis thaliana OX=3702)"
SMEL4.1_10g000480.1.01 162.1 2.9e-47 1 1.3 0.0 gene=SMEL4.1_10g000480.1 Name:"Similar to At4g27290 G-type lectin S-receptor-like serine/threonine-protein kinase At4g27290 (Arabidopsis thaliana OX=3702)"
SMEL4.1_07g009400.1.01 162.0 3e-47 1 1.3 0.0 gene=SMEL4.1_07g009400.1 Name:"Similar to ALE2 Receptor-like serine/threonine-protein kinase ALE2 (Arabidopsis thaliana OX=3702)"
SMEL4.1_05g022680.1.01 161.9 3.3e-47 1 1.4 0.0 gene=SMEL4.1_05g022680.1 Name:"Similar to TMK4 Receptor-like kinase TMK4 (Arabidopsis thaliana OX=3702)"
SMEL4.1_09g010930.1.01 161.9 3.4e-47 1 1.3 0.0 gene=SMEL4.1_09g010930.1 Name:"Similar to FER Receptor-like protein kinase FERONIA (Arabidopsis thaliana OX=3702)"
SMEL4.1_10g020150.1.01 161.8 3.5e-47 1 1.7 0.0 gene=SMEL4.1_10g020150.1 Name:"Similar to PBL7 Probable serine/threonine-protein kinase PBL7 (Arabidopsis thaliana OX=3702)"
SMEL4.1_02g017590.1.01 161.8 3.6e-47 1 1.7 0.0 gene=SMEL4.1_02g017590.1 Name:"Similar to SD18 Receptor-like serine/threonine-protein kinase SD1-8 (Arabidopsis thaliana OX=3702)"
SMEL4.1_12g001000.1.01 161.7 3.7e-47 1 1.1 0.0 gene=SMEL4.1_12g001000.1 Name:"Similar to PERK1 Proline-rich receptor-like protein kinase PERK1 (Arabidopsis thaliana OX=3702)"
SMEL4.1_02g012490.1.01 161.7 3.8e-47 2 2.5 0.0 gene=SMEL4.1_02g012490.1 Name:"Similar to FLS2 LRR receptor-like serine/threonine-protein kinase FLS2 (Arabidopsis thaliana OX=3702)"
SMEL4.1_03g001700.1.01 161.7 3.9e-47 1 1.2 0.0 gene=SMEL4.1_03g001700.1 Name:"Similar to LECRKS5 Probable L-type lectin-domain containing receptor kinase S.5 (Arabidopsis thaliana OX=3702)"
SMEL4.1_02g016590.1.01 161.6 4e-47 1 1.1 0.0 gene=SMEL4.1_02g016590.1 Name:"Similar to CRPK1 Cold-responsive protein kinase 1 (Arabidopsis thaliana OX=3702)"
SMEL4.1_02g020000.1.01 161.5 4.2e-47 1 1.1 0.0 gene=SMEL4.1_02g020000.1 Name:"Similar to LRK10 Rust resistance kinase Lr10 (Triticum aestivum OX=4565)"
SMEL4.1_01g002830.1.01 161.4 4.8e-47 1 1.2 0.0 gene=SMEL4.1_01g002830.1 Name:"Similar to PIX13 Probable serine/threonine-protein kinase PIX13 (Arabidopsis thaliana OX=3702)"
SMEL4.1_11g005620.1.01 161.4 4.8e-47 1 1.4 0.0 gene=SMEL4.1_11g005620.1 Name:"Similar to LECRK3 G-type lectin S-receptor-like serine/threonine-protein kinase LECRK3 (Oryza sativa subsp. indica OX=39946)"
SMEL4.1_04g018400.1.01 161.3 4.9e-47 1 1.2 0.0 gene=SMEL4.1_04g018400.1 Name:"Similar to At4g27290 G-type lectin S-receptor-like serine/threonine-protein kinase At4g27290 (Arabidopsis thaliana OX=3702)"
SMEL4.1_01g006340.1.01 161.3 5.1e-47 1 1.2 0.0 gene=SMEL4.1_01g006340.1 Name:"Similar to At1g49730 Probable receptor-like protein kinase At1g49730 (Arabidopsis thaliana OX=3702)"
SMEL4.1_10g017390.1.01 161.3 5.1e-47 1 1.2 0.0 gene=SMEL4.1_10g017390.1 Name:"Similar to At1g06840 Probable LRR receptor-like serine/threonine-protein kinase At1g06840 (Arabidopsis thaliana OX=3702)"
SMEL4.1_00g012050.1.01 161.2 5.3e-47 1 1.5 0.0 gene=SMEL4.1_00g012050.1 Name:"Similar to CRK42 Cysteine-rich receptor-like protein kinase 42 (Arabidopsis thaliana OX=3702)"
SMEL4.1_01g005030.1.01 161.2 5.4e-47 1 1.6 0.0 gene=SMEL4.1_01g005030.1 Name:"Similar to PERK4 Proline-rich receptor-like protein kinase PERK4 (Arabidopsis thaliana OX=3702)"
SMEL4.1_12g003870.1.01 161.1 5.8e-47 1 1.2 0.0 gene=SMEL4.1_12g003870.1 Name:"Similar to At4g39110 Probable receptor-like protein kinase At4g39110 (Arabidopsis thaliana OX=3702)"
SMEL4.1_04g018380.1.01 161.1 5.9e-47 1 1.3 0.0 gene=SMEL4.1_04g018380.1 Name:"Similar to At4g27290 G-type lectin S-receptor-like serine/threonine-protein kinase At4g27290 (Arabidopsis thaliana OX=3702)"
SMEL4.1_04g018410.1.01 161.0 6.4e-47 1 1.4 0.0 gene=SMEL4.1_04g018410.1 Name:"Similar to At4g27290 G-type lectin S-receptor-like serine/threonine-protein kinase At4g27290 (Arabidopsis thaliana OX=3702)"
SMEL4.1_03g023610.1.01 160.9 6.6e-47 1 1.2 0.0 gene=SMEL4.1_03g023610.1 Name:"Similar to LECRKS1 L-type lectin-domain containing receptor kinase S.1 (Arabidopsis thaliana OX=3702)"
SMEL4.1_10g017380.1.01 160.8 7e-47 1 1.1 0.0 gene=SMEL4.1_10g017380.1 Name:"Similar to At1g06840 Probable LRR receptor-like serine/threonine-protein kinase At1g06840 (Arabidopsis thaliana OX=3702)"
SMEL4.1_07g012170.1.01 160.8 7.2e-47 1 1.6 0.0 gene=SMEL4.1_07g012170.1 Name:"Similar to RIPK Serine/threonine-protein kinase RIPK (Arabidopsis thaliana OX=3702)"
SMEL4.1_07g020260.1.01 160.7 7.4e-47 1 1.1 0.2 gene=SMEL4.1_07g020260.1 Name:"Similar to SD25 G-type lectin S-receptor-like serine/threonine-protein kinase SD2-5 (Arabidopsis thaliana OX=3702)"
SMEL4.1_10g018750.1.01 160.7 7.6e-47 1 1.2 0.0 gene=SMEL4.1_10g018750.1 Name:"Similar to CRPK1 Cold-responsive protein kinase 1 (Arabidopsis thaliana OX=3702)"
SMEL4.1_05g006990.1.01 160.7 7.6e-47 1 1.7 0.0 gene=SMEL4.1_05g006990.1 Name:"Similar to RIPK Serine/threonine-protein kinase RIPK (Arabidopsis thaliana OX=3702)"
SMEL4.1_01g007760.1.01 160.6 8.2e-47 1 1.3 0.1 gene=SMEL4.1_01g007760.1 Name:"Similar to LECRK91 L-type lectin-domain containing receptor kinase IX.1 (Arabidopsis thaliana OX=3702)"
SMEL4.1_03g004220.1.01 160.6 8.4e-47 1 1.5 0.0 gene=SMEL4.1_03g004220.1 Name:"Similar to At5g24010 Probable receptor-like protein kinase At5g24010 (Arabidopsis thaliana OX=3702)"
SMEL4.1_11g004390.1.01 160.4 9.4e-47 1 1.1 0.0 gene=SMEL4.1_11g004390.1 Name:"Similar to MAPKKK3 Mitogen-activated protein kinase kinase kinase 3 (Arabidopsis thaliana OX=3702)"
SMEL4.1_07g020420.1.01 160.3 9.8e-47 1 1.2 0.2 gene=SMEL4.1_07g020420.1 Name:"Similar to SD25 G-type lectin S-receptor-like serine/threonine-protein kinase SD2-5 (Arabidopsis thaliana OX=3702)"
SMEL4.1_05g022240.1.01 160.3 1e-46 1 1.1 0.0 gene=SMEL4.1_05g022240.1 Name:"Similar to PTI1 Pto-interacting protein 1 (Solanum lycopersicum OX=4081)"
SMEL4.1_03g010450.1.01 160.2 1.1e-46 1 1.3 0.0 gene=SMEL4.1_03g010450.1 Name:"Similar to CRK2 Cysteine-rich receptor-like protein kinase 2 (Arabidopsis thaliana OX=3702)"
SMEL4.1_03g025170.1.01 160.1 1.1e-46 1 1.2 0.0 gene=SMEL4.1_03g025170.1 Name:"Similar to FEI1 LRR receptor-like serine/threonine-protein kinase FEI 1 (Arabidopsis thaliana OX=3702)"
SMEL4.1_03g010400.1.01 160.1 1.2e-46 1 1.1 0.0 gene=SMEL4.1_03g010400.1 Name:"Similar to HERK1 Receptor-like protein kinase HERK 1 (Arabidopsis thaliana OX=3702)"
SMEL4.1_02g015210.1.01 160.0 1.3e-46 1 1.2 0.0 gene=SMEL4.1_02g015210.1 Name:"Similar to LECRKS5 Probable L-type lectin-domain containing receptor kinase S.5 (Arabidopsis thaliana OX=3702)"
SMEL4.1_07g026250.1.01 159.9 1.4e-46 1 1.3 0.0 gene=SMEL4.1_07g026250.1 Name:"Similar to At1g56130 Probable LRR receptor-like serine/threonine-protein kinase At1g56130 (Arabidopsis thaliana OX=3702)"
SMEL4.1_07g020110.1.01 159.8 1.4e-46 1 1.2 0.1 gene=SMEL4.1_07g020110.1 Name:"Similar to SD25 G-type lectin S-receptor-like serine/threonine-protein kinase SD2-5 (Arabidopsis thaliana OX=3702)"
SMEL4.1_04g014260.1.01 159.7 1.6e-46 1 1.1 0.0 gene=SMEL4.1_04g014260.1 Name:"Similar to EMS1 Leucine-rich repeat receptor protein kinase EMS1 (Arabidopsis thaliana OX=3702)"
SMEL4.1_10g018330.1.01 159.7 1.6e-46 2 1.5 0.1 gene=SMEL4.1_10g018330.1 Name:"Similar to WAK2 Wall-associated receptor kinase 2 (Arabidopsis thaliana OX=3702)"
SMEL4.1_04g018390.1.01 159.6 1.7e-46 1 1.3 0.0 gene=SMEL4.1_04g018390.1 Name:"Similar to At4g27290 G-type lectin S-receptor-like serine/threonine-protein kinase At4g27290 (Arabidopsis thaliana OX=3702)"
SMEL4.1_12g008130.1.01 159.5 1.8e-46 1 1.3 0.0 gene=SMEL4.1_12g008130.1 Name:"Similar to ACR4 Serine/threonine-protein kinase-like protein ACR4 (Arabidopsis thaliana OX=3702)"
SMEL4.1_02g028840.1.01 159.4 1.8e-46 1 1.6 0.0 gene=SMEL4.1_02g028840.1 Name:"Similar to PIX7 Probable serine/threonine-protein kinase PIX7 (Arabidopsis thaliana OX=3702)"
SMEL4.1_01g012500.1.01 159.3 2e-46 1 1.2 0.0 gene=SMEL4.1_01g012500.1 Name:"Similar to PBL7 Probable serine/threonine-protein kinase PBL7 (Arabidopsis thaliana OX=3702)"
SMEL4.1_03g008190.1.01 159.1 2.3e-46 1 1.2 0.0 gene=SMEL4.1_03g008190.1 Name:"Similar to WAK2 Wall-associated receptor kinase 2 (Arabidopsis thaliana OX=3702)"
SMEL4.1_09g004760.1.01 159.1 2.4e-46 1 1.1 0.0 gene=SMEL4.1_09g004760.1 Name:"Similar to LECRKS4 L-type lectin-domain containing receptor kinase S.4 (Arabidopsis thaliana OX=3702)"
SMEL4.1_07g017710.1.01 159.0 2.5e-46 1 1.1 0.0 gene=SMEL4.1_07g017710.1 Name:"Similar to MEKK1 Mitogen-activated protein kinase kinase kinase 1 (Arabidopsis thaliana OX=3702)"
SMEL4.1_07g023150.1.01 159.0 2.5e-46 1 1.2 0.0 gene=SMEL4.1_07g023150.1 Name:"Similar to THE1 Receptor-like protein kinase THESEUS 1 (Arabidopsis thaliana OX=3702)"
SMEL4.1_10g001180.1.01 159.0 2.5e-46 1 1.3 0.0 gene=SMEL4.1_10g001180.1 Name:"Similar to LRK10 Rust resistance kinase Lr10 (Triticum aestivum OX=4565)"
SMEL4.1_05g021480.1.01 158.9 2.7e-46 1 1.1 0.0 gene=SMEL4.1_05g021480.1 Name:"Similar to PTI13 PTI1-like tyrosine-protein kinase 3 (Arabidopsis thaliana OX=3702)"
SMEL4.1_10g021700.1.01 158.9 2.7e-46 1 1.2 0.0 gene=SMEL4.1_10g021700.1 Name:"Similar to ATG1C Serine/threonine-protein kinase ATG1c (Arabidopsis thaliana OX=3702)"
SMEL4.1_04g018420.1.01 158.7 3.1e-46 1 1.4 0.0 gene=SMEL4.1_04g018420.1 Name:"Similar to At4g27290 G-type lectin S-receptor-like serine/threonine-protein kinase At4g27290 (Arabidopsis thaliana OX=3702)"
SMEL4.1_09g019320.1.01 158.7 3.2e-46 2 2.1 0.1 gene=SMEL4.1_09g019320.1 Name:"Similar to LECRK1 G-type lectin S-receptor-like serine/threonine-protein kinase LECRK1 (Oryza sativa subsp. indica OX=39946)"
SMEL4.1_10g021600.1.01 158.5 3.5e-46 1 1.2 0.0 gene=SMEL4.1_10g021600.1 Name:"Similar to LECRKS4 L-type lectin-domain containing receptor kinase S.4 (Arabidopsis thaliana OX=3702)"
SMEL4.1_01g033720.1.01 158.5 3.6e-46 1 1.2 0.0 gene=SMEL4.1_01g033720.1 Name:"Similar to PBL3 Probable serine/threonine-protein kinase PBL3 (Arabidopsis thaliana OX=3702)"
SMEL4.1_09g003190.1.01 158.4 3.7e-46 1 1.5 0.0 gene=SMEL4.1_09g003190.1 Name:"Similar to PBL7 Probable serine/threonine-protein kinase PBL7 (Arabidopsis thaliana OX=3702)"
SMEL4.1_10g018290.1.01 158.4 3.8e-46 1 1.2 0.0 gene=SMEL4.1_10g018290.1 Name:"Similar to WAK2 Wall-associated receptor kinase 2 (Arabidopsis thaliana OX=3702)"
SMEL4.1_09g003560.1.01 158.3 4.2e-46 1 1.1 0.0 gene=SMEL4.1_09g003560.1 Name:"Similar to LECRK81 L-type lectin-domain containing receptor kinase VIII.1 (Arabidopsis thaliana OX=3702)"
SMEL4.1_01g034630.1.01 158.2 4.3e-46 2 1.7 0.0 gene=SMEL4.1_01g034630.1 Name:"Similar to PERK9 Proline-rich receptor-like protein kinase PERK9 (Arabidopsis thaliana OX=3702)"
SMEL4.1_05g012320.1.01 158.2 4.3e-46 1 1.2 0.0 gene=SMEL4.1_05g012320.1 Name:"Similar to LRK10L-2.5 LEAF RUST 10 DISEASE-RESISTANCE LOCUS RECEPTOR-LIKE PROTEIN KINASE-like 2.5 (Arabidopsis thaliana OX=3702)"
SMEL4.1_03g030750.1.01 158.2 4.5e-46 2 2.1 0.0 gene=SMEL4.1_03g030750.1 Name:"Similar to MKK6 Mitogen-activated protein kinase kinase 6 (Arabidopsis thaliana OX=3702)"
SMEL4.1_11g018760.1.01 158.1 4.8e-46 1 1.5 0.0 gene=SMEL4.1_11g018760.1 Name:"Similar to LRK10L-1.1 LEAF RUST 10 DISEASE-RESISTANCE LOCUS RECEPTOR-LIKE PROTEIN KINASE-like 1.1 (Arabidopsis thaliana OX=3702)"
SMEL4.1_08g017640.1.01 158.0 5.1e-46 1 1.6 0.0 gene=SMEL4.1_08g017640.1 Name:"Similar to PBL15 Probable serine/threonine-protein kinase PBL15 (Arabidopsis thaliana OX=3702)"
SMEL4.1_02g013460.1.01 157.8 5.8e-46 1 1.3 0.0 gene=SMEL4.1_02g013460.1 Name:"Similar to At1g30570 Probable receptor-like protein kinase At1g30570 (Arabidopsis thaliana OX=3702)"
SMEL4.1_05g003720.1.01 157.7 6.5e-46 1 1.3 0.0 gene=SMEL4.1_05g003720.1 Name:"Similar to THE1 Receptor-like protein kinase THESEUS 1 (Arabidopsis thaliana OX=3702)"
SMEL4.1_02g023400.1.01 157.6 6.6e-46 1 1.1 0.0 gene=SMEL4.1_02g023400.1 Name:"Similar to PERK5 Proline-rich receptor-like protein kinase PERK5 (Arabidopsis thaliana OX=3702)"
SMEL4.1_03g027050.1.01 157.6 6.9e-46 1 1.2 0.0 gene=SMEL4.1_03g027050.1 Name:"Similar to At5g61350 Probable receptor-like protein kinase At5g61350 (Arabidopsis thaliana OX=3702)"
SMEL4.1_02g011650.1.01 157.5 7.2e-46 1 1.3 0.0 gene=SMEL4.1_02g011650.1 Name:"Similar to At1g53440 Probable LRR receptor-like serine/threonine-protein kinase At1g53440 (Arabidopsis thaliana OX=3702)"
SMEL4.1_10g016970.1.01 157.5 7.2e-46 1 1.2 0.0 gene=SMEL4.1_10g016970.1 Name:"Similar to PERK9 Proline-rich receptor-like protein kinase PERK9 (Arabidopsis thaliana OX=3702)"
SMEL4.1_12g007900.1.01 157.4 7.8e-46 1 1.6 0.0 gene=SMEL4.1_12g007900.1 Name:"Similar to PERK4 Proline-rich receptor-like protein kinase PERK4 (Arabidopsis thaliana OX=3702)"
SMEL4.1_03g012460.1.01 157.4 7.9e-46 1 1.2 0.0 gene=SMEL4.1_03g012460.1 Name:"Similar to PBL28 Probable serine/threonine-protein kinase PBL28 (Arabidopsis thaliana OX=3702)"
SMEL4.1_11g025330.1.01 157.2 9.1e-46 2 2.4 0.0 gene=SMEL4.1_11g025330.1 Name:"Similar to M3KE1 MAP3K epsilon protein kinase 1 (Arabidopsis thaliana OX=3702)"
SMEL4.1_05g017580.1.01 157.2 9.1e-46 3 2.8 0.1 gene=SMEL4.1_05g017580.1 Name:"Similar to CRK10 Cysteine-rich receptor-like protein kinase 10 (Arabidopsis thaliana OX=3702)"
SMEL4.1_04g002370.1.01 157.1 9.7e-46 1 1.2 0.0 gene=SMEL4.1_04g002370.1 Name:"Similar to THE1 Receptor-like protein kinase THESEUS 1 (Arabidopsis thaliana OX=3702)"
SMEL4.1_10g024720.1.01 157.0 1e-45 1 1.6 0.0 gene=SMEL4.1_10g024720.1 Name:"Similar to At2g41970 Probable protein kinase At2g41970 (Arabidopsis thaliana OX=3702)"
SMEL4.1_10g021510.1.01 157.0 1e-45 1 1.3 0.0 gene=SMEL4.1_10g021510.1 Name:"Similar to PBL11 Probable serine/threonine-protein kinase PBL11 (Arabidopsis thaliana OX=3702)"
SMEL4.1_02g011580.1.01 156.9 1.1e-45 1 1.3 0.0 gene=SMEL4.1_02g011580.1 Name:"Similar to At1g53440 Probable LRR receptor-like serine/threonine-protein kinase At1g53440 (Arabidopsis thaliana OX=3702)"
SMEL4.1_02g020050.1.01 156.9 1.1e-45 1 1.1 0.0 gene=SMEL4.1_02g020050.1 Name:"Similar to LRK10 Rust resistance kinase Lr10 (Triticum aestivum OX=4565)"
SMEL4.1_04g023660.1.01 156.8 1.2e-45 1 1.6 0.0 gene=SMEL4.1_04g023660.1 Name:"Similar to CLV1 Receptor protein kinase CLAVATA1 (Arabidopsis thaliana OX=3702)"
SMEL4.1_08g011300.1.01 156.8 1.2e-45 1 1.2 0.0 gene=SMEL4.1_08g011300.1 Name:"Similar to RIPK Serine/threonine-protein kinase RIPK (Arabidopsis thaliana OX=3702)"
SMEL4.1_10g005640.1.01 156.7 1.3e-45 1 1.6 0.0 gene=SMEL4.1_10g005640.1 Name:"Similar to PBL23 Probable serine/threonine-protein kinase PBL23 (Arabidopsis thaliana OX=3702)"
SMEL4.1_02g010860.1.01 156.7 1.3e-45 1 1.3 0.0 gene=SMEL4.1_02g010860.1 Name:"Similar to RKF1 Probable LRR receptor-like serine/threonine-protein kinase RFK1 (Arabidopsis thaliana OX=3702)"
SMEL4.1_02g019960.1.01 156.6 1.3e-45 1 1.3 0.0 gene=SMEL4.1_02g019960.1 Name:"Similar to LRK10 Rust resistance kinase Lr10 (Triticum aestivum OX=4565)"
SMEL4.1_07g017620.1.01 156.6 1.4e-45 1 1.2 0.0 gene=SMEL4.1_07g017620.1 Name:"Similar to At4g03230 G-type lectin S-receptor-like serine/threonine-protein kinase At4g03230 (Arabidopsis thaliana OX=3702)"
SMEL4.1_03g003390.1.01 156.4 1.5e-45 2 2.2 0.0 gene=SMEL4.1_03g003390.1 Name:"Similar to MIK2 MDIS1-interacting receptor like kinase 2 (Arabidopsis thaliana OX=3702)"
SMEL4.1_06g005520.1.01 156.4 1.6e-45 1 1.4 0.0 gene=SMEL4.1_06g005520.1 Name:"Similar to LYK3 LysM domain receptor-like kinase 3 (Medicago truncatula OX=3880)"
SMEL4.1_05g017720.1.01 156.3 1.6e-45 1 1.3 0.0 gene=SMEL4.1_05g017720.1 Name:"Similar to WAKL20 Wall-associated receptor kinase-like 20 (Arabidopsis thaliana OX=3702)"
SMEL4.1_07g000420.1.01 156.3 1.7e-45 1 1.5 0.0 gene=SMEL4.1_07g000420.1 Name:"Similar to At1g56140 Probable LRR receptor-like serine/threonine-protein kinase At1g56140 (Arabidopsis thaliana OX=3702)"
SMEL4.1_03g030570.1.01 156.3 1.7e-45 1 1.1 0.0 gene=SMEL4.1_03g030570.1 Name:"Similar to CRK6 Cysteine-rich receptor-like protein kinase 6 (Arabidopsis thaliana OX=3702)"
SMEL4.1_07g000590.1.01 156.2 1.8e-45 1 1.3 0.1 gene=SMEL4.1_07g000590.1 Name:"Similar to XA21 Receptor kinase-like protein Xa21 (Oryza sativa subsp. indica OX=39946)"
SMEL4.1_05g000610.1.01 156.2 1.8e-45 1 1.2 0.0 gene=SMEL4.1_05g000610.1 Name:"Similar to LECRKS4 L-type lectin-domain containing receptor kinase S.4 (Arabidopsis thaliana OX=3702)"
SMEL4.1_04g010400.1.01 156.1 1.9e-45 1 1.3 0.1 gene=SMEL4.1_04g010400.1 Name:"Similar to At1g34300 G-type lectin S-receptor-like serine/threonine-protein kinase At1g34300 (Arabidopsis thaliana OX=3702)"
SMEL4.1_07g011680.1.01 156.0 2.1e-45 1 1.5 0.0 gene=SMEL4.1_07g011680.1 Name:"Similar to PBL17 Probable serine/threonine-protein kinase PBL17 (Arabidopsis thaliana OX=3702)"
SMEL4.1_10g026470.1.01 156.0 2.1e-45 1 1.0 0.0 gene=SMEL4.1_10g026470.1 Name:"Similar to At2g41970 Probable protein kinase At2g41970 (Arabidopsis thaliana OX=3702)"
SMEL4.1_03g032580.1.01 156.0 2.1e-45 4 3.0 0.0 gene=SMEL4.1_03g032580.1 Name:"Similar to At2g19210 Putative leucine-rich repeat receptor-like protein kinase At2g19210 (Arabidopsis thaliana OX=3702)"
SMEL4.1_01g004620.1.01 156.0 2.1e-45 1 1.2 0.0 gene=SMEL4.1_01g004620.1 Name:"Similar to At4g39110 Probable receptor-like protein kinase At4g39110 (Arabidopsis thaliana OX=3702)"
SMEL4.1_06g022300.1.01 155.9 2.2e-45 1 1.8 0.0 gene=SMEL4.1_06g022300.1 Name:"Similar to LYK3 LysM domain receptor-like kinase 3 (Arabidopsis thaliana OX=3702)"
SMEL4.1_03g002910.1.01 155.9 2.2e-45 1 1.8 0.0 gene=SMEL4.1_03g002910.1 Name:"Similar to CST Probable serine/threonine-protein kinase CST (Arabidopsis thaliana OX=3702)"
SMEL4.1_07g002140.1.01 155.8 2.4e-45 1 1.2 0.0 gene=SMEL4.1_07g002140.1 Name:"Similar to At1g67520 G-type lectin S-receptor-like serine/threonine-protein kinase At1g67520 (Arabidopsis thaliana OX=3702)"
SMEL4.1_02g016260.1.01 155.8 2.5e-45 1 1.2 0.0 gene=SMEL4.1_02g016260.1 Name:"Similar to LECRK71 L-type lectin-domain containing receptor kinase VII.1 (Arabidopsis thaliana OX=3702)"
SMEL4.1_03g029190.1.01 155.6 2.7e-45 1 1.3 0.0 gene=SMEL4.1_03g029190.1 Name:"Similar to BLUS1 Serine/threonine-protein kinase BLUS1 (Arabidopsis thaliana OX=3702)"
SMEL4.1_09g012150.1.01 155.6 2.8e-45 1 1.2 0.0 gene=SMEL4.1_09g012150.1 Name:"Similar to At5g48740 Probable LRR receptor-like serine/threonine-protein kinase At5g48740 (Arabidopsis thaliana OX=3702)"
SMEL4.1_02g019800.1.01 155.4 3.2e-45 1 1.2 0.0 gene=SMEL4.1_02g019800.1 Name:"Similar to LRK10 Rust resistance kinase Lr10 (Triticum aestivum OX=4565)"
SMEL4.1_09g008690.1.01 155.4 3.2e-45 1 1.5 0.0 gene=SMEL4.1_09g008690.1 Name:"Similar to WAK4 Wall-associated receptor kinase 4 (Arabidopsis thaliana OX=3702)"
SMEL4.1_10g001210.1.01 155.4 3.2e-45 1 1.8 0.0 gene=SMEL4.1_10g001210.1 Name:"Similar to LRK10L-1.1 LEAF RUST 10 DISEASE-RESISTANCE LOCUS RECEPTOR-LIKE PROTEIN KINASE-like 1.1 (Arabidopsis thaliana OX=3702)"
SMEL4.1_01g010930.1.01 155.3 3.4e-45 1 1.2 0.0 gene=SMEL4.1_01g010930.1 Name:"Similar to At2g42960 Probable receptor-like protein kinase At2g42960 (Arabidopsis thaliana OX=3702)"
SMEL4.1_02g024600.1.01 155.3 3.4e-45 1 1.2 0.0 gene=SMEL4.1_02g024600.1 Name:"Similar to BAM1 Leucine-rich repeat receptor-like serine/threonine-protein kinase BAM1 (Arabidopsis thaliana OX=3702)"
SMEL4.1_02g006540.1.01 155.3 3.5e-45 1 1.3 0.0 gene=SMEL4.1_02g006540.1 Name:"Similar to PERK4 Proline-rich receptor-like protein kinase PERK4 (Arabidopsis thaliana OX=3702)"
SMEL4.1_03g003350.1.01 155.2 3.5e-45 1 1.1 0.0 gene=SMEL4.1_03g003350.1 Name:"Similar to PERK4 Proline-rich receptor-like protein kinase PERK4 (Arabidopsis thaliana OX=3702)"
SMEL4.1_09g006030.1.01 155.0 4.1e-45 1 1.1 0.0 gene=SMEL4.1_09g006030.1 Name:"Similar to LECRK42 L-type lectin-domain containing receptor kinase IV.2 (Arabidopsis thaliana OX=3702)"
SMEL4.1_02g011560.1.01 155.0 4.3e-45 1 1.3 0.0 gene=SMEL4.1_02g011560.1 Name:"Similar to At1g53430 Probable LRR receptor-like serine/threonine-protein kinase At1g53430 (Arabidopsis thaliana OX=3702)"
SMEL4.1_03g016460.1.01 155.0 4.3e-45 1 1.2 0.0 gene=SMEL4.1_03g016460.1 Name:"Similar to EMS1 Leucine-rich repeat receptor protein kinase EMS1 (Arabidopsis thaliana OX=3702)"
SMEL4.1_03g004650.1.01 155.0 4.3e-45 1 1.2 0.0 gene=SMEL4.1_03g004650.1 Name:"Similar to BAM1 Leucine-rich repeat receptor-like serine/threonine-protein kinase BAM1 (Arabidopsis thaliana OX=3702)"
SMEL4.1_04g002130.1.01 155.0 4.3e-45 1 1.2 0.0 gene=SMEL4.1_04g002130.1 Name:"Similar to SD11 G-type lectin S-receptor-like serine/threonine-protein kinase SD1-1 (Arabidopsis thaliana OX=3702)"
SMEL4.1_02g026380.1.01 154.8 4.9e-45 1 1.2 0.0 gene=SMEL4.1_02g026380.1 Name:"Similar to FER Receptor-like protein kinase FERONIA (Arabidopsis thaliana OX=3702)"
SMEL4.1_02g020430.1.01 154.8 4.9e-45 1 1.2 0.0 gene=SMEL4.1_02g020430.1 Name:"Similar to SRF8 Protein STRUBBELIG-RECEPTOR FAMILY 8 (Arabidopsis thaliana OX=3702)"
SMEL4.1_09g013180.1.01 154.8 4.9e-45 1 1.5 0.0 gene=SMEL4.1_09g013180.1 Name:"Similar to PBL26 Probable serine/threonine-protein kinase PBL26 (Arabidopsis thaliana OX=3702)"
SMEL4.1_09g002420.1.01 154.7 5.1e-45 1 1.3 0.0 gene=SMEL4.1_09g002420.1 Name:"Similar to CRPK1 Cold-responsive protein kinase 1 (Arabidopsis thaliana OX=3702)"
SMEL4.1_10g010500.1.01 154.5 5.8e-45 1 1.4 0.0 gene=SMEL4.1_10g010500.1 Name:"Similar to At5g24010 Probable receptor-like protein kinase At5g24010 (Arabidopsis thaliana OX=3702)"
SMEL4.1_11g004430.1.01 154.5 6e-45 1 1.7 0.0 gene=SMEL4.1_11g004430.1 Name:"Similar to TMK1 Receptor protein kinase TMK1 (Arabidopsis thaliana OX=3702)"
SMEL4.1_10g001150.1.01 154.4 6.4e-45 1 1.2 0.0 gene=SMEL4.1_10g001150.1 Name:"Similar to LRK10 Rust resistance kinase Lr10 (Triticum aestivum OX=4565)"
SMEL4.1_04g018370.1.01 154.4 6.5e-45 1 1.4 0.0 gene=SMEL4.1_04g018370.1 Name:"Similar to At4g27290 G-type lectin S-receptor-like serine/threonine-protein kinase At4g27290 (Arabidopsis thaliana OX=3702)"
SMEL4.1_02g019770.1.01 154.3 6.7e-45 1 1.2 0.0 gene=SMEL4.1_02g019770.1 Name:"Similar to LRK10 Rust resistance kinase Lr10 (Triticum aestivum OX=4565)"
SMEL4.1_10g001170.1.01 154.3 6.8e-45 1 1.3 0.0 gene=SMEL4.1_10g001170.1 Name:"Similar to LRK10 Rust resistance kinase Lr10 (Triticum aestivum OX=4565)"
SMEL4.1_04g001740.1.01 154.3 7e-45 2 1.8 0.0 gene=SMEL4.1_04g001740.1 Name:"Similar to PMI1 Protein PLASTID MOVEMENT IMPAIRED 1 (Arabidopsis thaliana OX=3702)"
SMEL4.1_09g003870.1.01 154.2 7.3e-45 2 1.7 0.0 gene=SMEL4.1_09g003870.1 Name:"Similar to WAK5 Wall-associated receptor kinase 5 (Arabidopsis thaliana OX=3702)"
SMEL4.1_11g014200.1.01 154.1 7.9e-45 1 2.2 0.0 gene=SMEL4.1_11g014200.1 Name:"Similar to At1g80640 Probable receptor-like protein kinase At1g80640 (Arabidopsis thaliana OX=3702)"
SMEL4.1_01g023040.1.01 154.1 8e-45 1 1.3 0.0 gene=SMEL4.1_01g023040.1 Name:"Similar to ALE2 Receptor-like serine/threonine-protein kinase ALE2 (Arabidopsis thaliana OX=3702)"
SMEL4.1_05g018400.1.01 154.0 8.6e-45 1 1.2 0.0 gene=SMEL4.1_05g018400.1 Name:"Similar to At1g01540 Probable serine/threonine-protein kinase At1g01540 (Arabidopsis thaliana OX=3702)"
SMEL4.1_06g027100.1.01 154.0 8.7e-45 1 1.3 0.0 gene=SMEL4.1_06g027100.1 Name:"Similar to PBL5 Probable serine/threonine-protein kinase PBL5 (Arabidopsis thaliana OX=3702)"
SMEL4.1_11g018540.1.01 153.9 8.9e-45 1 1.2 0.0 gene=SMEL4.1_11g018540.1 Name:"Similar to LRK10 Rust resistance kinase Lr10 (Triticum aestivum OX=4565)"
SMEL4.1_01g035870.1.01 153.9 8.9e-45 1 1.3 0.0 gene=SMEL4.1_01g035870.1 Name:"Similar to PBL2 Probable serine/threonine-protein kinase PBL2 (Arabidopsis thaliana OX=3702)"
SMEL4.1_11g018750.1.01 153.8 9.6e-45 1 1.2 0.0 gene=SMEL4.1_11g018750.1 Name:"Similar to LRK10 Rust resistance kinase Lr10 (Triticum aestivum OX=4565)"
SMEL4.1_03g032420.1.01 153.7 1e-44 1 1.6 0.0 gene=SMEL4.1_03g032420.1 Name:"Similar to LYK3 LysM domain receptor-like kinase 3 (Arabidopsis thaliana OX=3702)"
SMEL4.1_08g010830.1.01 153.5 1.2e-44 1 1.2 0.0 gene=SMEL4.1_08g010830.1 Name:"Similar to SD25 G-type lectin S-receptor-like serine/threonine-protein kinase SD2-5 (Arabidopsis thaliana OX=3702)"
SMEL4.1_09g006740.1.01 153.1 1.6e-44 1 1.2 0.0 gene=SMEL4.1_09g006740.1 Name:"Similar to WAK2 Wall-associated receptor kinase 2 (Arabidopsis thaliana OX=3702)"
SMEL4.1_11g017790.1.01 152.8 1.9e-44 1 1.1 0.0 gene=SMEL4.1_11g017790.1 Name:"Similar to PERK9 Proline-rich receptor-like protein kinase PERK9 (Arabidopsis thaliana OX=3702)"
SMEL4.1_11g023190.1.01 152.8 1.9e-44 1 2.0 0.0 gene=SMEL4.1_11g023190.1 Name:"Similar to At5g35370 G-type lectin S-receptor-like serine/threonine-protein kinase At5g35370 (Arabidopsis thaliana OX=3702)"
SMEL4.1_12g013090.1.01 152.7 2.1e-44 1 1.5 0.0 gene=SMEL4.1_12g013090.1 Name:"Similar to PBL5 Probable serine/threonine-protein kinase PBL5 (Arabidopsis thaliana OX=3702)"
SMEL4.1_01g032530.1.01 152.7 2.2e-44 1 1.3 0.0 gene=SMEL4.1_01g032530.1 Name:"Similar to PBL16 Probable serine/threonine-protein kinase PBL16 (Arabidopsis thaliana OX=3702)"
SMEL4.1_09g004900.1.01 152.6 2.3e-44 1 1.3 0.0 gene=SMEL4.1_09g004900.1 Name:"Similar to WAKL20 Wall-associated receptor kinase-like 20 (Arabidopsis thaliana OX=3702)"
SMEL4.1_01g009030.1.01 152.5 2.4e-44 1 1.1 0.0 gene=SMEL4.1_01g009030.1 Name:"Similar to BAK1 BRASSINOSTEROID INSENSITIVE 1-associated receptor kinase 1 (Arabidopsis thaliana OX=3702)"
SMEL4.1_02g011050.1.01 152.4 2.6e-44 1 1.2 0.0 gene=SMEL4.1_02g011050.1 Name:"Similar to SD25 G-type lectin S-receptor-like serine/threonine-protein kinase SD2-5 (Arabidopsis thaliana OX=3702)"
SMEL4.1_02g029890.1.01 152.4 2.6e-44 1 1.2 0.0 gene=SMEL4.1_02g029890.1 Name:"Similar to CRK42 Cysteine-rich receptor-like protein kinase 42 (Arabidopsis thaliana OX=3702)"
SMEL4.1_09g014080.1.01 152.3 2.8e-44 1 1.2 0.0 gene=SMEL4.1_09g014080.1 Name:"Similar to MIK1 MDIS1-interacting receptor like kinase 1 (Arabidopsis thaliana OX=3702)"
SMEL4.1_09g007870.1.01 152.2 3.1e-44 1 1.2 0.0 gene=SMEL4.1_09g007870.1 Name:"Similar to LECRK63 Lectin-domain containing receptor kinase VI.3 (Arabidopsis thaliana OX=3702)"
SMEL4.1_07g018300.1.01 151.6 4.5e-44 1 1.2 0.0 gene=SMEL4.1_07g018300.1 Name:"Similar to SRF3 Protein STRUBBELIG-RECEPTOR FAMILY 3 (Arabidopsis thaliana OX=3702)"
SMEL4.1_11g024990.1.01 151.3 5.5e-44 1 1.3 0.0 gene=SMEL4.1_11g024990.1 Name:"Similar to PBL9 Probable serine/threonine-protein kinase PBL9 (Arabidopsis thaliana OX=3702)"
SMEL4.1_10g021870.1.01 151.2 6e-44 1 1.5 0.0 gene=SMEL4.1_10g021870.1 Name:"Similar to LECRK81 L-type lectin-domain containing receptor kinase VIII.1 (Arabidopsis thaliana OX=3702)"
SMEL4.1_09g002580.1.01 151.1 6.3e-44 1 1.2 0.0 gene=SMEL4.1_09g002580.1 Name:"Similar to HERK1 Receptor-like protein kinase HERK 1 (Arabidopsis thaliana OX=3702)"
SMEL4.1_01g015450.1.01 151.1 6.4e-44 1 1.1 0.0 gene=SMEL4.1_01g015450.1 Name:"Similar to At1g01540 Probable serine/threonine-protein kinase At1g01540 (Arabidopsis thaliana OX=3702)"
SMEL4.1_08g001230.1.01 151.1 6.5e-44 2 2.3 0.2 gene=SMEL4.1_08g001230.1 Name:"Similar to SIS8 Probable serine/threonine-protein kinase SIS8 (Arabidopsis thaliana OX=3702)"
SMEL4.1_03g010430.1.01 151.0 6.8e-44 1 1.4 0.0 gene=SMEL4.1_03g010430.1 Name:"Similar to CRK3 Cysteine-rich receptor-like protein kinase 3 (Arabidopsis thaliana OX=3702)"
SMEL4.1_11g020180.1.01 151.0 6.9e-44 1 1.2 0.0 gene=SMEL4.1_11g020180.1 Name:"Similar to BRL2 Serine/threonine-protein kinase BRI1-like 2 (Arabidopsis thaliana OX=3702)"
SMEL4.1_09g022920.1.01 151.0 7.1e-44 1 1.3 0.0 gene=SMEL4.1_09g022920.1 Name:"Similar to At2g33170 Probable leucine-rich repeat receptor-like protein kinase At2g33170 (Arabidopsis thaliana OX=3702)"
SMEL4.1_03g014350.1.01 150.8 7.9e-44 1 1.3 0.0 gene=SMEL4.1_03g014350.1 Name:"Similar to At2g19210 Putative leucine-rich repeat receptor-like protein kinase At2g19210 (Arabidopsis thaliana OX=3702)"
SMEL4.1_09g003310.1.01 150.7 8.8e-44 1 1.3 0.0 gene=SMEL4.1_09g003310.1 Name:"Similar to At1g67720 Probable LRR receptor-like serine/threonine-protein kinase At1g67720 (Arabidopsis thaliana OX=3702)"
SMEL4.1_10g001960.1.01 150.7 8.8e-44 1 1.2 0.0 gene=SMEL4.1_10g001960.1 Name:"Similar to LRK10 Rust resistance kinase Lr10 (Triticum aestivum OX=4565)"
SMEL4.1_01g025440.1.01 150.6 9.5e-44 1 1.2 0.0 gene=SMEL4.1_01g025440.1 Name:"Similar to BAM3 Leucine-rich repeat receptor-like serine/threonine-protein kinase BAM3 (Arabidopsis thaliana OX=3702)"
SMEL4.1_04g016140.1.01 150.5 1e-43 1 1.2 0.0 gene=SMEL4.1_04g016140.1 Name:"Similar to MIK2 MDIS1-interacting receptor like kinase 2 (Arabidopsis thaliana OX=3702)"
SMEL4.1_04g016080.1.01 150.4 1e-43 1 1.2 0.0 gene=SMEL4.1_04g016080.1 Name:"Similar to MIK2 MDIS1-interacting receptor like kinase 2 (Arabidopsis thaliana OX=3702)"
SMEL4.1_07g023380.1.01 150.0 1.4e-43 1 1.6 0.0 gene=SMEL4.1_07g023380.1 Name:"Similar to At4g27290 G-type lectin S-receptor-like serine/threonine-protein kinase At4g27290 (Arabidopsis thaliana OX=3702)"
SMEL4.1_04g019660.1.01 150.0 1.5e-43 1 1.1 0.0 gene=SMEL4.1_04g019660.1 Name:"Similar to At1g01540 Probable serine/threonine-protein kinase At1g01540 (Arabidopsis thaliana OX=3702)"
SMEL4.1_07g021330.1.01 149.6 1.8e-43 2 2.2 0.1 gene=SMEL4.1_07g021330.1 Name:"Similar to At2g42960 Probable receptor-like protein kinase At2g42960 (Arabidopsis thaliana OX=3702)"
SMEL4.1_06g021170.1.01 149.6 1.8e-43 1 1.2 0.0 gene=SMEL4.1_06g021170.1 Name:"Similar to BLUS1 Serine/threonine-protein kinase BLUS1 (Arabidopsis thaliana OX=3702)"
SMEL4.1_03g024630.1.01 149.5 2.1e-43 1 1.2 0.0 gene=SMEL4.1_03g024630.1 Name:"Similar to CRK42 Cysteine-rich receptor-like protein kinase 42 (Arabidopsis thaliana OX=3702)"
SMEL4.1_02g026940.1.01 149.4 2.1e-43 1 1.6 0.0 gene=SMEL4.1_02g026940.1 Name:"Similar to PERK8 Proline-rich receptor-like protein kinase PERK8 (Arabidopsis thaliana OX=3702)"
SMEL4.1_09g024340.1.01 149.3 2.3e-43 1 1.4 0.0 gene=SMEL4.1_09g024340.1 Name:"Similar to HPCA1 Leucine-rich repeat receptor protein kinase HPCA1 (Arabidopsis thaliana OX=3702)"
SMEL4.1_09g006050.1.01 149.2 2.5e-43 1 1.3 0.0 gene=SMEL4.1_09g006050.1 Name:"Similar to LECRK41 L-type lectin-domain containing receptor kinase IV.1 (Arabidopsis thaliana OX=3702)"
SMEL4.1_00g005400.1.01 149.1 2.6e-43 1 1.1 0.0 gene=SMEL4.1_00g005400.1 Name:"Similar to PERK14 Proline-rich receptor-like protein kinase PERK14 (Arabidopsis thaliana OX=3702)"
SMEL4.1_01g000680.1.01 149.1 2.6e-43 1 1.2 0.0 gene=SMEL4.1_01g000680.1 Name:"Similar to BAM1 Leucine-rich repeat receptor-like serine/threonine-protein kinase BAM1 (Arabidopsis thaliana OX=3702)"
SMEL4.1_10g011740.1.01 149.1 2.6e-43 1 1.1 0.0 gene=SMEL4.1_10g011740.1 Name:"Similar to SERK4 LRR receptor kinase SERK2 (Oryza sativa subsp. japonica OX=39947)"
SMEL4.1_03g004410.1.01 149.1 2.6e-43 1 1.2 0.0 gene=SMEL4.1_03g004410.1 Name:"Similar to GSO1 LRR receptor-like serine/threonine-protein kinase GSO1 (Arabidopsis thaliana OX=3702)"
SMEL4.1_10g001230.1.01 149.0 2.9e-43 1 1.7 0.0 gene=SMEL4.1_10g001230.1 Name:"Similar to LRK10L-1.1 LEAF RUST 10 DISEASE-RESISTANCE LOCUS RECEPTOR-LIKE PROTEIN KINASE-like 1.1 (Arabidopsis thaliana OX=3702)"
SMEL4.1_03g026180.1.01 148.8 3.2e-43 1 1.7 0.0 gene=SMEL4.1_03g026180.1 Name:"Similar to At3g15890 PTI1-like tyrosine-protein kinase At3g15890 (Arabidopsis thaliana OX=3702)"
SMEL4.1_01g004970.1.01 148.8 3.2e-43 1 1.1 0.0 gene=SMEL4.1_01g004970.1 Name:"Similar to At4g34500 Probable receptor-like serine/threonine-protein kinase At4g34500 (Arabidopsis thaliana OX=3702)"
SMEL4.1_07g020320.1.01 148.8 3.4e-43 1 1.2 0.2 gene=SMEL4.1_07g020320.1 Name:"Similar to SD25 G-type lectin S-receptor-like serine/threonine-protein kinase SD2-5 (Arabidopsis thaliana OX=3702)"
SMEL4.1_11g010750.1.01 148.7 3.4e-43 1 1.2 0.0 gene=SMEL4.1_11g010750.1 Name:"Similar to PXL1 Leucine-rich repeat receptor-like protein kinase PXL1 (Arabidopsis thaliana OX=3702)"
SMEL4.1_07g025210.1.01 148.6 3.7e-43 1 1.3 0.0 gene=SMEL4.1_07g025210.1 Name:"Similar to LECRKS7 Probable L-type lectin-domain containing receptor kinase S.7 (Arabidopsis thaliana OX=3702)"
SMEL4.1_08g025460.1.01 148.6 3.9e-43 1 1.2 0.0 gene=SMEL4.1_08g025460.1 Name:"Similar to BLUS1 Serine/threonine-protein kinase BLUS1 (Arabidopsis thaliana OX=3702)"
SMEL4.1_04g014890.1.01 148.4 4.2e-43 1 1.2 0.0 gene=SMEL4.1_04g014890.1 Name:"Similar to At1g34110 Probable LRR receptor-like serine/threonine-protein kinase At1g34110 (Arabidopsis thaliana OX=3702)"
SMEL4.1_08g000630.1.01 148.4 4.3e-43 1 1.2 0.0 gene=SMEL4.1_08g000630.1 Name:"Similar to BLUS1 Serine/threonine-protein kinase BLUS1 (Arabidopsis thaliana OX=3702)"
SMEL4.1_11g024300.1.01 148.3 4.6e-43 2 2.2 0.2 gene=SMEL4.1_11g024300.1 Name:"Similar to XA21 Receptor kinase-like protein Xa21 (Oryza sativa subsp. japonica OX=39947)"
SMEL4.1_02g026780.1.01 148.3 4.7e-43 1 1.1 0.0 gene=SMEL4.1_02g026780.1 Name:"Similar to NIK1 Protein NSP-INTERACTING KINASE 1 (Arabidopsis thaliana OX=3702)"
SMEL4.1_06g018170.1.01 148.3 4.7e-43 1 1.3 0.0 gene=SMEL4.1_06g018170.1 Name:"Similar to CEPR2 Receptor protein-tyrosine kinase CEPR2 (Arabidopsis thaliana OX=3702)"
SMEL4.1_02g019990.1.01 148.2 5e-43 1 1.2 0.0 gene=SMEL4.1_02g019990.1 Name:"Similar to LRK10 Rust resistance kinase Lr10 (Triticum aestivum OX=4565)"
SMEL4.1_10g024790.1.01 148.0 5.6e-43 1 1.3 0.0 gene=SMEL4.1_10g024790.1 Name:"Similar to LECRKS5 Probable L-type lectin-domain containing receptor kinase S.5 (Arabidopsis thaliana OX=3702)"
SMEL4.1_04g015960.1.01 148.0 5.8e-43 1 1.2 0.0 gene=SMEL4.1_04g015960.1 Name:"Similar to At1g35710 Probable leucine-rich repeat receptor-like protein kinase At1g35710 (Arabidopsis thaliana OX=3702)"
SMEL4.1_09g004750.1.01 147.9 6e-43 1 1.5 0.0 gene=SMEL4.1_09g004750.1 Name:"Similar to LECRK41 L-type lectin-domain containing receptor kinase IV.1 (Arabidopsis thaliana OX=3702)"
SMEL4.1_05g019850.1.01 147.8 6.7e-43 1 1.4 0.0 gene=SMEL4.1_05g019850.1 Name:"Similar to At2g33170 Probable leucine-rich repeat receptor-like protein kinase At2g33170 (Arabidopsis thaliana OX=3702)"
SMEL4.1_10g011290.1.01 147.7 6.9e-43 1 1.3 0.0 gene=SMEL4.1_10g011290.1 Name:"Similar to LECRK2 G-type lectin S-receptor-like serine/threonine-protein kinase LECRK2 (Oryza sativa subsp. japonica OX=39947)"
SMEL4.1_02g020030.1.01 147.7 6.9e-43 1 1.2 0.0 gene=SMEL4.1_02g020030.1 Name:"Similar to LRK10 Rust resistance kinase Lr10 (Triticum aestivum OX=4565)"
SMEL4.1_10g001220.1.01 147.6 7.6e-43 1 1.6 0.0 gene=SMEL4.1_10g001220.1 Name:"Similar to LRK10L-1.1 LEAF RUST 10 DISEASE-RESISTANCE LOCUS RECEPTOR-LIKE PROTEIN KINASE-like 1.1 (Arabidopsis thaliana OX=3702)"
SMEL4.1_02g022750.1.01 147.5 8.2e-43 1 1.1 0.0 gene=SMEL4.1_02g022750.1 Name:"Similar to PR5K PR5-like receptor kinase (Arabidopsis thaliana OX=3702)"
SMEL4.1_03g002120.1.01 147.5 8.4e-43 1 1.1 0.0 gene=SMEL4.1_03g002120.1 Name:"Similar to CRK25 Cysteine-rich receptor-like protein kinase 25 (Arabidopsis thaliana OX=3702)"
SMEL4.1_02g027260.1.01 147.4 8.6e-43 1 1.4 0.0 gene=SMEL4.1_02g027260.1 Name:"Similar to WAKL14 Wall-associated receptor kinase-like 14 (Arabidopsis thaliana OX=3702)"
SMEL4.1_05g022250.1.01 147.4 9e-43 1 1.5 0.0 gene=SMEL4.1_05g022250.1 Name:"Similar to At5g18500 Probable receptor-like protein kinase At5g18500 (Arabidopsis thaliana OX=3702)"
SMEL4.1_11g006730.1.01 147.3 9.1e-43 1 1.3 0.0 gene=SMEL4.1_11g006730.1 Name:"Similar to Systemin receptor SR160 (Solanum peruvianum OX=4082)"
SMEL4.1_03g034030.1.01 147.3 9.6e-43 1 1.2 0.0 gene=SMEL4.1_03g034030.1 Name:"Similar to SRF6 Protein STRUBBELIG-RECEPTOR FAMILY 6 (Arabidopsis thaliana OX=3702)"
SMEL4.1_02g008870.1.01 147.2 1e-42 1 1.2 0.0 gene=SMEL4.1_02g008870.1 Name:"Similar to MAPKKK5 Mitogen-activated protein kinase kinase kinase 5 (Arabidopsis thaliana OX=3702)"
SMEL4.1_07g022510.1.01 147.1 1.1e-42 1 1.2 0.0 gene=SMEL4.1_07g022510.1 Name:"Similar to PSKR2 Phytosulfokine receptor 2 (Arabidopsis thaliana OX=3702)"
SMEL4.1_11g010430.1.01 147.0 1.1e-42 1 1.2 0.0 gene=SMEL4.1_11g010430.1 Name:"Similar to PBL26 Probable serine/threonine-protein kinase PBL26 (Arabidopsis thaliana OX=3702)"
SMEL4.1_05g005930.1.01 147.0 1.2e-42 1 1.2 0.0 gene=SMEL4.1_05g005930.1 Name:"Similar to At5g63710 Probable LRR receptor-like serine/threonine-protein kinase At5g63710 (Arabidopsis thaliana OX=3702)"
SMEL4.1_04g015510.1.01 146.9 1.2e-42 1 1.2 0.0 gene=SMEL4.1_04g015510.1 Name:"Similar to MIK2 MDIS1-interacting receptor like kinase 2 (Arabidopsis thaliana OX=3702)"
SMEL4.1_08g013820.1.01 146.9 1.2e-42 1 1.0 0.0 gene=SMEL4.1_08g013820.1 Name:"Similar to AUR1 Serine/threonine-protein kinase Aurora-1 (Arabidopsis thaliana OX=3702)"
SMEL4.1_05g019420.1.01 146.8 1.3e-42 1 1.0 0.0 gene=SMEL4.1_05g019420.1 Name:"Similar to AUR1 Serine/threonine-protein kinase Aurora-1 (Arabidopsis thaliana OX=3702)"
SMEL4.1_03g001220.1.01 146.7 1.4e-42 1 1.2 0.0 gene=SMEL4.1_03g001220.1 Name:"Similar to At3g47570 Probable LRR receptor-like serine/threonine-protein kinase At3g47570 (Arabidopsis thaliana OX=3702)"
SMEL4.1_04g015170.1.01 146.7 1.4e-42 1 1.5 0.0 gene=SMEL4.1_04g015170.1 Name:"Similar to SERK1 Somatic embryogenesis receptor kinase 1 (Arabidopsis thaliana OX=3702)"
SMEL4.1_06g001780.1.01 146.6 1.6e-42 1 1.2 0.0 gene=SMEL4.1_06g001780.1 Name:"Similar to CIPK10 CBL-interacting serine/threonine-protein kinase 10 (Arabidopsis thaliana OX=3702)"
SMEL4.1_11g006790.1.01 146.4 1.8e-42 2 2.1 0.0 gene=SMEL4.1_11g006790.1 Name:"Similar to At1g54610 Probable serine/threonine-protein kinase At1g54610 (Arabidopsis thaliana OX=3702)"
SMEL4.1_05g015980.1.01 146.3 1.8e-42 1 1.2 0.0 gene=SMEL4.1_05g015980.1 Name:"Similar to SRF6 Protein STRUBBELIG-RECEPTOR FAMILY 6 (Arabidopsis thaliana OX=3702)"
SMEL4.1_04g020570.1.01 146.3 1.9e-42 1 1.6 0.0 gene=SMEL4.1_04g020570.1 Name:"Similar to WAKL14 Wall-associated receptor kinase-like 14 (Arabidopsis thaliana OX=3702)"
SMEL4.1_10g019630.1.01 146.2 2.1e-42 1 1.3 0.0 gene=SMEL4.1_10g019630.1 Name:"Similar to GSO1 LRR receptor-like serine/threonine-protein kinase GSO1 (Arabidopsis thaliana OX=3702)"
SMEL4.1_09g017980.1.01 146.1 2.2e-42 1 1.2 0.0 gene=SMEL4.1_09g017980.1 Name:"Similar to RBK2 Receptor-like cytosolic serine/threonine-protein kinase RBK2 (Arabidopsis thaliana OX=3702)"
SMEL4.1_08g018810.1.01 145.9 2.6e-42 1 1.4 0.0 gene=SMEL4.1_08g018810.1 Name:"Similar to At3g47570 Probable LRR receptor-like serine/threonine-protein kinase At3g47570 (Arabidopsis thaliana OX=3702)"
SMEL4.1_02g011350.1.01 145.9 2.6e-42 1 1.3 0.0 gene=SMEL4.1_02g011350.1 Name:"Similar to FLS2 LRR receptor-like serine/threonine-protein kinase FLS2 (Arabidopsis thaliana OX=3702)"
SMEL4.1_07g025840.1.01 145.7 2.8e-42 1 1.2 0.0 gene=SMEL4.1_07g025840.1 Name:"Similar to BRL1 Serine/threonine-protein kinase BRI1-like 1 (Arabidopsis thaliana OX=3702)"
SMEL4.1_07g024050.1.01 145.6 3.1e-42 1 1.6 0.0 gene=SMEL4.1_07g024050.1 Name:"Similar to PBL23 Probable serine/threonine-protein kinase PBL23 (Arabidopsis thaliana OX=3702)"
SMEL4.1_03g004470.1.01 145.5 3.2e-42 1 1.2 0.0 gene=SMEL4.1_03g004470.1 Name:"Similar to FLS2 LRR receptor-like serine/threonine-protein kinase FLS2 (Arabidopsis thaliana OX=3702)"
SMEL4.1_11g024360.1.01 145.5 3.2e-42 1 1.3 0.0 gene=SMEL4.1_11g024360.1 Name:"Similar to At3g47570 Probable LRR receptor-like serine/threonine-protein kinase At3g47570 (Arabidopsis thaliana OX=3702)"
SMEL4.1_04g009020.1.01 145.3 3.7e-42 1 1.9 0.0 gene=SMEL4.1_04g009020.1 Name:"Similar to At5g35370 G-type lectin S-receptor-like serine/threonine-protein kinase At5g35370 (Arabidopsis thaliana OX=3702)"
SMEL4.1_00g001920.1.01 145.3 3.7e-42 1 1.1 0.0 gene=SMEL4.1_00g001920.1 Name:"Similar to At3g47570 Probable LRR receptor-like serine/threonine-protein kinase At3g47570 (Arabidopsis thaliana OX=3702)"
SMEL4.1_03g000300.1.01 145.3 3.9e-42 1 1.2 0.0 gene=SMEL4.1_03g000300.1 Name:"Similar to At1g34300 G-type lectin S-receptor-like serine/threonine-protein kinase At1g34300 (Arabidopsis thaliana OX=3702)"
SMEL4.1_09g011680.1.01 145.3 3.9e-42 1 1.3 0.0 gene=SMEL4.1_09g011680.1 Name:"Similar to IRK Probable LRR receptor-like serine/threonine-protein kinase IRK (Arabidopsis thaliana OX=3702)"
SMEL4.1_08g017750.1.01 145.2 4.1e-42 1 1.2 0.0 gene=SMEL4.1_08g017750.1 Name:"Similar to FEI1 LRR receptor-like serine/threonine-protein kinase FEI 1 (Arabidopsis thaliana OX=3702)"
SMEL4.1_05g014770.1.01 145.2 4.1e-42 1 1.4 0.0 gene=SMEL4.1_05g014770.1 Name:"Similar to SELMODRAFT_444075 Inactive protein kinase SELMODRAFT_444075 (Selaginella moellendorffii OX=88036)"
SMEL4.1_09g006060.1.01 145.1 4.4e-42 1 1.2 0.0 gene=SMEL4.1_09g006060.1 Name:"Similar to LECRK41 L-type lectin-domain containing receptor kinase IV.1 (Arabidopsis thaliana OX=3702)"
SMEL4.1_02g011330.1.01 145.1 4.5e-42 1 1.2 0.0 gene=SMEL4.1_02g011330.1 Name:"Similar to At5g45780 Probable LRR receptor-like serine/threonine-protein kinase At5g45780 (Arabidopsis thaliana OX=3702)"
SMEL4.1_12g014090.1.01 145.1 4.6e-42 1 1.3 0.0 gene=SMEL4.1_12g014090.1 Name:"Similar to NEK5 Serine/threonine-protein kinase Nek5 (Arabidopsis thaliana OX=3702)"
SMEL4.1_08g011840.1.01 144.9 5.2e-42 1 1.1 0.0 gene=SMEL4.1_08g011840.1 Name:"Similar to STY17 Serine/threonine-protein kinase STY17 (Arabidopsis thaliana OX=3702)"
SMEL4.1_02g014880.1.01 144.8 5.3e-42 1 1.5 0.0 gene=SMEL4.1_02g014880.1 Name:"Similar to WAKL1 Wall-associated receptor kinase-like 1 (Arabidopsis thaliana OX=3702)"
SMEL4.1_11g005680.1.01 144.8 5.6e-42 1 1.0 0.0 gene=SMEL4.1_11g005680.1 Name:"Similar to At1g49180 Serine/threonine-protein kinase ATG1t (Arabidopsis thaliana OX=3702)"
SMEL4.1_01g035420.1.01 144.7 6e-42 1 1.3 0.0 gene=SMEL4.1_01g035420.1 Name:"Similar to NEK5 Serine/threonine-protein kinase Nek5 (Arabidopsis thaliana OX=3702)"
SMEL4.1_12g006520.1.01 144.5 6.6e-42 1 1.3 0.0 gene=SMEL4.1_12g006520.1 Name:"Similar to CEPR2 Receptor protein-tyrosine kinase CEPR2 (Arabidopsis thaliana OX=3702)"
SMEL4.1_07g021010.1.01 144.4 7.4e-42 1 1.3 0.0 gene=SMEL4.1_07g021010.1 Name:"Similar to At1g17230 Leucine-rich repeat receptor-like serine/threonine-protein kinase At1g17230 (Arabidopsis thaliana OX=3702)"
SMEL4.1_03g032110.1.01 144.2 8.4e-42 1 1.6 0.0 gene=SMEL4.1_03g032110.1 Name:"Similar to PERK15 Proline-rich receptor-like protein kinase PERK15 (Arabidopsis thaliana OX=3702)"
SMEL4.1_02g024610.1.01 144.1 9e-42 1 1.6 0.0 gene=SMEL4.1_02g024610.1 Name:"Similar to HSL2 LRR receptor-like serine/threonine-protein kinase HSL2 (Arabidopsis thaliana OX=3702)"
SMEL4.1_02g002120.1.01 144.0 9.7e-42 1 1.1 0.0 gene=SMEL4.1_02g002120.1 Name:"Similar to CIPK23 CBL-interacting serine/threonine-protein kinase 23 (Arabidopsis thaliana OX=3702)"
SMEL4.1_05g024940.1.01 143.9 9.9e-42 2 2.5 0.0 gene=SMEL4.1_05g024940.1 Name:"Similar to PUB34 U-box domain-containing protein 34 (Arabidopsis thaliana OX=3702)"
SMEL4.1_05g001050.1.01 143.9 1e-41 1 1.5 0.0 gene=SMEL4.1_05g001050.1 Name:"Similar to CCR3 Putative serine/threonine-protein kinase-like protein CCR3 (Arabidopsis thaliana OX=3702)"
SMEL4.1_02g008990.1.01 143.8 1.1e-41 1 1.2 0.0 gene=SMEL4.1_02g008990.1 Name:"Similar to KIN10 SNF1-related protein kinase catalytic subunit alpha KIN10 (Arabidopsis thaliana OX=3702)"
SMEL4.1_06g028670.1.01 143.6 1.2e-41 1 1.1 0.0 gene=SMEL4.1_06g028670.1 Name:"Similar to CIPK11 CBL-interacting serine/threonine-protein kinase 11 (Arabidopsis thaliana OX=3702)"
SMEL4.1_06g021020.1.01 143.5 1.4e-41 1 1.2 0.0 gene=SMEL4.1_06g021020.1 Name:"Similar to CIPK25 CBL-interacting serine/threonine-protein kinase 25 (Arabidopsis thaliana OX=3702)"
SMEL4.1_05g000280.1.01 143.5 1.4e-41 1 1.1 0.0 gene=SMEL4.1_05g000280.1 Name:"Similar to CIPK1 CBL-interacting serine/threonine-protein kinase 1 (Arabidopsis thaliana OX=3702)"
SMEL4.1_12g004520.1.01 143.4 1.5e-41 1 1.7 0.0 gene=SMEL4.1_12g004520.1 Name:"Similar to PERK4 Proline-rich receptor-like protein kinase PERK4 (Arabidopsis thaliana OX=3702)"
SMEL4.1_10g016700.1.01 143.3 1.6e-41 1 1.2 0.0 gene=SMEL4.1_10g016700.1 Name:"Similar to NIK1 Protein NSP-INTERACTING KINASE 1 (Arabidopsis thaliana OX=3702)"
SMEL4.1_06g022340.1.01 143.2 1.6e-41 1 1.7 0.0 gene=SMEL4.1_06g022340.1 Name:"Similar to At1g74360 Probable LRR receptor-like serine/threonine-protein kinase At1g74360 (Arabidopsis thaliana OX=3702)"
SMEL4.1_03g028620.1.01 143.2 1.6e-41 1 1.3 0.0 gene=SMEL4.1_03g028620.1 Name:"Similar to At1g80640 Probable receptor-like protein kinase At1g80640 (Arabidopsis thaliana OX=3702)"
SMEL4.1_06g003210.1.01 143.2 1.7e-41 1 1.2 0.0 gene=SMEL4.1_06g003210.1 Name:"Similar to At3g47570 Probable LRR receptor-like serine/threonine-protein kinase At3g47570 (Arabidopsis thaliana OX=3702)"
SMEL4.1_04g017030.1.01 143.1 1.8e-41 2 1.6 0.0 gene=SMEL4.1_04g017030.1 Name:"Similar to At1g28390 Serine/threonine-protein kinase-like protein At1g28390 (Arabidopsis thaliana OX=3702)"
SMEL4.1_01g025030.1.01 143.0 2e-41 1 1.5 0.0 gene=SMEL4.1_01g025030.1 Name:"Similar to RBK2 Receptor-like cytosolic serine/threonine-protein kinase RBK2 (Arabidopsis thaliana OX=3702)"
SMEL4.1_03g023040.1.01 142.9 2e-41 1 1.1 0.0 gene=SMEL4.1_03g023040.1 Name:"Similar to HPCA1 Leucine-rich repeat receptor protein kinase HPCA1 (Arabidopsis thaliana OX=3702)"
SMEL4.1_07g019900.1.01 142.9 2.1e-41 1 1.2 0.0 gene=SMEL4.1_07g019900.1 Name:"Similar to HSL1 Receptor-like protein kinase HSL1 (Arabidopsis thaliana OX=3702)"
SMEL4.1_03g001200.1.01 142.9 2.1e-41 2 2.1 0.0 gene=SMEL4.1_03g001200.1 Name:"Similar to XA21 Receptor kinase-like protein Xa21 (Oryza sativa subsp. indica OX=39946)"
SMEL4.1_06g010270.1.01 142.8 2.2e-41 1 1.2 0.0 gene=SMEL4.1_06g010270.1 Name:"Similar to IRK Probable LRR receptor-like serine/threonine-protein kinase IRK (Arabidopsis thaliana OX=3702)"
SMEL4.1_04g011170.1.01 142.8 2.3e-41 1 1.1 0.0 gene=SMEL4.1_04g011170.1 Name:"Similar to At1g11050 Probable receptor-like protein kinase At1g11050 (Arabidopsis thaliana OX=3702)"
SMEL4.1_07g002510.1.01 142.7 2.3e-41 1 1.4 0.0 gene=SMEL4.1_07g002510.1 Name:"Similar to WAKL11 Putative wall-associated receptor kinase-like 11 (Arabidopsis thaliana OX=3702)"
SMEL4.1_11g023500.1.01 142.7 2.4e-41 3 3.2 0.1 gene=SMEL4.1_11g023500.1 Name:"Similar to XA21 Receptor kinase-like protein Xa21 (Oryza sativa subsp. indica OX=39946)"
SMEL4.1_05g001770.1.01 142.7 2.4e-41 1 1.2 0.0 gene=SMEL4.1_05g001770.1 Name:"Similar to TDR Leucine-rich repeat receptor-like protein kinase TDR (Arabidopsis thaliana OX=3702)"
SMEL4.1_02g011490.1.01 142.7 2.5e-41 1 1.1 0.0 gene=SMEL4.1_02g011490.1 Name:"Similar to CIPK5 CBL-interacting protein kinase 5 (Oryza sativa subsp. japonica OX=39947)"
SMEL4.1_07g001930.1.01 142.6 2.6e-41 1 1.5 0.0 gene=SMEL4.1_07g001930.1 Name:"Similar to WAK2 Wall-associated receptor kinase 2 (Arabidopsis thaliana OX=3702)"
SMEL4.1_09g005050.1.01 142.5 2.7e-41 2 2.4 0.0 gene=SMEL4.1_09g005050.1 Name:"Similar to ATG1C Serine/threonine-protein kinase ATG1c (Arabidopsis thaliana OX=3702)"
SMEL4.1_03g010700.1.01 142.4 2.9e-41 1 1.1 0.0 gene=SMEL4.1_03g010700.1 Name:"Similar to NIK3 Protein NSP-INTERACTING KINASE 3 (Arabidopsis thaliana OX=3702)"
SMEL4.1_04g016070.1.01 142.3 3.2e-41 1 1.2 0.0 gene=SMEL4.1_04g016070.1 Name:"Similar to MIK2 MDIS1-interacting receptor like kinase 2 (Arabidopsis thaliana OX=3702)"
SMEL4.1_03g032780.1.01 142.2 3.3e-41 2 1.9 0.0 gene=SMEL4.1_03g032780.1 Name:"Similar to SELMODRAFT_444075 Inactive protein kinase SELMODRAFT_444075 (Selaginella moellendorffii OX=88036)"
SMEL4.1_02g020070.1.01 142.1 3.7e-41 1 1.5 0.0 gene=SMEL4.1_02g020070.1 Name:"Similar to LRK10 Rust resistance kinase Lr10 (Triticum aestivum OX=4565)"
SMEL4.1_10g008090.1.01 141.9 4.1e-41 1 1.1 0.0 gene=SMEL4.1_10g008090.1 Name:"Similar to ILK1 Integrin-linked protein kinase 1 (Arabidopsis thaliana OX=3702)"
SMEL4.1_10g013080.1.01 141.9 4.1e-41 1 1.7 0.0 gene=SMEL4.1_10g013080.1 Name:"Similar to LRK10L-1.5 LEAF RUST 10 DISEASE-RESISTANCE LOCUS RECEPTOR-LIKE PROTEIN KINASE-like 1.5 (Arabidopsis thaliana OX=3702)"
SMEL4.1_10g003610.1.01 141.9 4.3e-41 1 1.3 0.0 gene=SMEL4.1_10g003610.1 Name:"Similar to SRF3 Protein STRUBBELIG-RECEPTOR FAMILY 3 (Arabidopsis thaliana OX=3702)"
SMEL4.1_12g014210.1.01 141.8 4.4e-41 2 3.4 1.1 gene=SMEL4.1_12g014210.1 Name:"Similar to At2g26730 Probable inactive receptor kinase At2g26730 (Arabidopsis thaliana OX=3702)"
SMEL4.1_06g006430.1.01 141.6 5e-41 1 1.3 0.0 gene=SMEL4.1_06g006430.1 Name:"Similar to At3g47570 Probable LRR receptor-like serine/threonine-protein kinase At3g47570 (Arabidopsis thaliana OX=3702)"
SMEL4.1_11g023840.1.01 141.5 5.4e-41 1 1.3 0.3 gene=SMEL4.1_11g023840.1 Name:"Similar to GSO1 LRR receptor-like serine/threonine-protein kinase GSO1 (Arabidopsis thaliana OX=3702)"
SMEL4.1_01g001230.1.01 141.5 5.5e-41 1 1.2 0.0 gene=SMEL4.1_01g001230.1 Name:"Similar to At1g11050 Probable receptor-like protein kinase At1g11050 (Arabidopsis thaliana OX=3702)"
SMEL4.1_03g027150.1.01 141.5 5.6e-41 2 1.5 0.0 gene=SMEL4.1_03g027150.1 Name:"Similar to At1g74360 Probable LRR receptor-like serine/threonine-protein kinase At1g74360 (Arabidopsis thaliana OX=3702)"
SMEL4.1_07g005960.1.01 141.5 5.6e-41 2 2.2 0.0 gene=SMEL4.1_07g005960.1 Name:"Similar to At4g27290 G-type lectin S-receptor-like serine/threonine-protein kinase At4g27290 (Arabidopsis thaliana OX=3702)"
SMEL4.1_00g000340.1.01 141.4 5.8e-41 1 1.2 0.0 gene=SMEL4.1_00g000340.1 Name:"Similar to MIK2 MDIS1-interacting receptor like kinase 2 (Arabidopsis thaliana OX=3702)"
SMEL4.1_11g013960.1.01 141.4 6e-41 1 1.2 0.0 gene=SMEL4.1_11g013960.1 Name:"Similar to NIK3 Protein NSP-INTERACTING KINASE 3 (Arabidopsis thaliana OX=3702)"
SMEL4.1_02g011430.1.01 141.4 6.1e-41 1 1.2 0.0 gene=SMEL4.1_02g011430.1 Name:"Similar to At3g47570 Probable LRR receptor-like serine/threonine-protein kinase At3g47570 (Arabidopsis thaliana OX=3702)"
SMEL4.1_11g014640.1.01 141.3 6.2e-41 1 1.3 0.0 gene=SMEL4.1_11g014640.1 Name:"Similar to FLS2 LRR receptor-like serine/threonine-protein kinase FLS2 (Arabidopsis thaliana OX=3702)"
SMEL4.1_10g010810.1.01 141.3 6.4e-41 1 1.2 0.0 gene=SMEL4.1_10g010810.1 Name:"Similar to LECRK1 G-type lectin S-receptor-like serine/threonine-protein kinase LECRK1 (Oryza sativa subsp. japonica OX=39947)"
SMEL4.1_11g023250.1.01 141.3 6.4e-41 1 1.1 0.0 gene=SMEL4.1_11g023250.1 Name:"Similar to AUR3 Serine/threonine-protein kinase Aurora-3 (Arabidopsis thaliana OX=3702)"
SMEL4.1_06g003220.1.01 141.1 7.3e-41 1 1.3 0.0 gene=SMEL4.1_06g003220.1 Name:"Similar to At3g47570 Probable LRR receptor-like serine/threonine-protein kinase At3g47570 (Arabidopsis thaliana OX=3702)"
SMEL4.1_02g011740.1.01 141.1 7.3e-41 1 1.4 0.0 gene=SMEL4.1_02g011740.1 Name:"Similar to At3g47570 Probable LRR receptor-like serine/threonine-protein kinase At3g47570 (Arabidopsis thaliana OX=3702)"
SMEL4.1_11g024390.1.01 141.1 7.5e-41 1 1.3 0.0 gene=SMEL4.1_11g024390.1 Name:"Similar to XA21 Receptor kinase-like protein Xa21 (Oryza sativa subsp. japonica OX=39947)"
SMEL4.1_07g023400.1.01 141.1 7.5e-41 1 1.1 0.0 gene=SMEL4.1_07g023400.1 Name:"Similar to At4g27290 G-type lectin S-receptor-like serine/threonine-protein kinase At4g27290 (Arabidopsis thaliana OX=3702)"
SMEL4.1_07g002160.1.01 141.0 7.7e-41 1 1.5 0.0 gene=SMEL4.1_07g002160.1 Name:"Similar to CRK35 Putative cysteine-rich receptor-like protein kinase 35 (Arabidopsis thaliana OX=3702)"
SMEL4.1_06g019170.1.01 140.8 9.2e-41 1 1.5 0.0 gene=SMEL4.1_06g019170.1 Name:"Similar to SRF6 Protein STRUBBELIG-RECEPTOR FAMILY 6 (Arabidopsis thaliana OX=3702)"
SMEL4.1_01g012200.1.01 140.8 9.3e-41 1 1.4 0.0 gene=SMEL4.1_01g012200.1 Name:"Similar to RBK2 Receptor-like cytosolic serine/threonine-protein kinase RBK2 (Arabidopsis thaliana OX=3702)"
SMEL4.1_06g003180.1.01 140.6 1e-40 1 1.2 0.0 gene=SMEL4.1_06g003180.1 Name:"Similar to At3g47570 Probable LRR receptor-like serine/threonine-protein kinase At3g47570 (Arabidopsis thaliana OX=3702)"
SMEL4.1_03g018650.1.01 140.6 1.1e-40 1 1.4 0.0 gene=SMEL4.1_03g018650.1 Name:"Similar to LRK10 Rust resistance kinase Lr10 (Triticum aestivum OX=4565)"
SMEL4.1_06g009290.1.01 140.4 1.2e-40 1 1.1 0.0 gene=SMEL4.1_06g009290.1 Name:"Similar to CIPK10 CBL-interacting serine/threonine-protein kinase 10 (Arabidopsis thaliana OX=3702)"
SMEL4.1_08g015450.1.01 140.3 1.3e-40 1 1.2 0.0 gene=SMEL4.1_08g015450.1 Name:"Similar to CIPK25 CBL-interacting serine/threonine-protein kinase 25 (Arabidopsis thaliana OX=3702)"
SMEL4.1_09g013480.1.01 140.1 1.5e-40 1 1.3 0.0 gene=SMEL4.1_09g013480.1 Name:"Similar to RCH1 LRR receptor-like serine/threonine-protein kinase RCH1 (Arabidopsis thaliana OX=3702)"
SMEL4.1_06g008940.1.01 140.1 1.5e-40 1 1.1 0.0 gene=SMEL4.1_06g008940.1 Name:"Similar to IMK2 Probably inactive leucine-rich repeat receptor-like protein kinase IMK2 (Arabidopsis thaliana OX=3702)"
SMEL4.1_08g014040.1.01 140.1 1.5e-40 1 1.3 0.0 gene=SMEL4.1_08g014040.1 Name:"Similar to CLV1 Receptor protein kinase CLAVATA1 (Arabidopsis thaliana OX=3702)"
SMEL4.1_07g017770.1.01 140.0 1.6e-40 1 1.2 0.0 gene=SMEL4.1_07g017770.1 Name:"Similar to At2g19130 G-type lectin S-receptor-like serine/threonine-protein kinase At2g19130 (Arabidopsis thaliana OX=3702)"
SMEL4.1_07g017780.1.01 140.0 1.6e-40 1 1.2 0.0 gene=SMEL4.1_07g017780.1 Name:"Similar to At2g19130 G-type lectin S-receptor-like serine/threonine-protein kinase At2g19130 (Arabidopsis thaliana OX=3702)"
SMEL4.1_05g001420.1.01 140.0 1.6e-40 1 1.3 0.0 gene=SMEL4.1_05g001420.1 Name:"Similar to CIPK18 CBL-interacting protein kinase 18 (Oryza sativa subsp. japonica OX=39947)"
SMEL4.1_08g021900.1.01 139.9 1.6e-40 1 1.2 0.0 gene=SMEL4.1_08g021900.1 Name:"Similar to At1g35710 Probable leucine-rich repeat receptor-like protein kinase At1g35710 (Arabidopsis thaliana OX=3702)"
SMEL4.1_00g007960.1.01 139.9 1.7e-40 1 1.3 0.0 gene=SMEL4.1_00g007960.1 Name:"Similar to CCR3 Putative serine/threonine-protein kinase-like protein CCR3 (Arabidopsis thaliana OX=3702)"
SMEL4.1_06g009680.1.01 139.9 1.7e-40 1 1.3 0.0 gene=SMEL4.1_06g009680.1 Name:"Similar to CCR3 Putative serine/threonine-protein kinase-like protein CCR3 (Arabidopsis thaliana OX=3702)"
SMEL4.1_03g013810.1.01 139.9 1.7e-40 1 1.3 0.0 gene=SMEL4.1_03g013810.1 Name:"Similar to PUB35 U-box domain-containing protein 35 (Arabidopsis thaliana OX=3702)"
SMEL4.1_09g017080.1.01 139.9 1.7e-40 1 1.2 0.0 gene=SMEL4.1_09g017080.1 Name:"Similar to MIK2 MDIS1-interacting receptor like kinase 2 (Arabidopsis thaliana OX=3702)"
SMEL4.1_01g038020.1.01 139.8 1.8e-40 1 1.9 0.0 gene=SMEL4.1_01g038020.1 Name:"Similar to CRK2 Cysteine-rich receptor-like protein kinase 2 (Arabidopsis thaliana OX=3702)"
SMEL4.1_05g001730.1.01 139.8 1.8e-40 2 1.6 0.4 gene=SMEL4.1_05g001730.1 Name:"Similar to PUB35 U-box domain-containing protein 35 (Arabidopsis thaliana OX=3702)"
SMEL4.1_11g004780.1.01 139.8 1.8e-40 1 1.2 0.0 gene=SMEL4.1_11g004780.1 Name:"Similar to At3g47570 Probable LRR receptor-like serine/threonine-protein kinase At3g47570 (Arabidopsis thaliana OX=3702)"
SMEL4.1_03g019220.1.01 139.7 2e-40 1 1.2 0.0 gene=SMEL4.1_03g019220.1 Name:"Similar to PEPR1 Leucine-rich repeat receptor-like protein kinase PEPR1 (Arabidopsis thaliana OX=3702)"
SMEL4.1_07g026240.1.01 139.6 2.2e-40 1 1.2 0.0 gene=SMEL4.1_07g026240.1 Name:"Similar to At1g56130 Probable LRR receptor-like serine/threonine-protein kinase At1g56130 (Arabidopsis thaliana OX=3702)"
SMEL4.1_07g021670.1.01 139.5 2.3e-40 1 1.4 0.0 gene=SMEL4.1_07g021670.1 Name:"Similar to At1g78530 Receptor-like serine/threonine-protein kinase At1g78530 (Arabidopsis thaliana OX=3702)"
SMEL4.1_04g019550.1.01 139.4 2.4e-40 1 1.3 0.0 gene=SMEL4.1_04g019550.1 Name:"Similar to PK1 Putative receptor protein kinase ZmPK1 (Zea mays OX=4577)"
SMEL4.1_11g023860.1.01 139.4 2.4e-40 1 1.3 0.1 gene=SMEL4.1_11g023860.1 Name:"Similar to XA21 Receptor kinase-like protein Xa21 (Oryza sativa subsp. indica OX=39946)"
SMEL4.1_11g011510.1.01 139.4 2.4e-40 1 1.3 0.0 gene=SMEL4.1_11g011510.1 Name:"Similar to PUB35 U-box domain-containing protein 35 (Arabidopsis thaliana OX=3702)"
SMEL4.1_12g017420.1.01 139.3 2.6e-40 1 1.7 0.0 gene=SMEL4.1_12g017420.1 Name:"Similar to NCRK Receptor-like serine/threonine-protein kinase NCRK (Arabidopsis thaliana OX=3702)"
SMEL4.1_01g005940.1.01 139.1 3.1e-40 2 2.2 0.0 gene=SMEL4.1_01g005940.1 Name:"Similar to CRK5 CDPK-related kinase 5 (Arabidopsis thaliana OX=3702)"
SMEL4.1_08g003480.1.01 139.1 3.1e-40 2 1.6 0.0 gene=SMEL4.1_08g003480.1 Name:"Similar to PUB35 U-box domain-containing protein 35 (Arabidopsis thaliana OX=3702)"
SMEL4.1_09g003180.1.01 138.9 3.4e-40 1 1.0 0.0 gene=SMEL4.1_09g003180.1 Name:"Similar to PBL7 Probable serine/threonine-protein kinase PBL7 (Arabidopsis thaliana OX=3702)"
SMEL4.1_09g017990.1.01 138.7 3.8e-40 1 1.3 0.0 gene=SMEL4.1_09g017990.1 Name:"Similar to RKF3 Probable LRR receptor-like serine/threonine-protein kinase RKF3 (Arabidopsis thaliana OX=3702)"
SMEL4.1_01g016140.1.01 138.7 3.9e-40 1 1.3 0.0 gene=SMEL4.1_01g016140.1 Name:"Similar to PUB33 U-box domain-containing protein 33 (Arabidopsis thaliana OX=3702)"
SMEL4.1_11g024380.1.01 138.6 4.2e-40 1 1.2 0.0 gene=SMEL4.1_11g024380.1 Name:"Similar to XA21 Receptor kinase-like protein Xa21 (Oryza sativa subsp. indica OX=39946)"
SMEL4.1_07g001880.1.01 138.5 4.5e-40 1 1.2 0.0 gene=SMEL4.1_07g001880.1 Name:"Similar to WAKL9 Wall-associated receptor kinase-like 9 (Arabidopsis thaliana OX=3702)"
SMEL4.1_07g001270.1.01 138.5 4.6e-40 1 1.2 0.0 gene=SMEL4.1_07g001270.1 Name:"Similar to At2g23950 Probable LRR receptor-like serine/threonine-protein kinase At2g23950 (Arabidopsis thaliana OX=3702)"
SMEL4.1_03g017230.1.01 138.5 4.7e-40 1 1.4 0.0 gene=SMEL4.1_03g017230.1 Name:"Similar to PUB32 U-box domain-containing protein 32 (Arabidopsis thaliana OX=3702)"
SMEL4.1_12g001740.1.01 138.4 4.8e-40 1 1.1 0.0 gene=SMEL4.1_12g001740.1 Name:"Similar to MKK2 Mitogen-activated protein kinase kinase 2 (Arabidopsis thaliana OX=3702)"
SMEL4.1_06g028160.1.01 138.3 5.2e-40 1 1.3 0.0 gene=SMEL4.1_06g028160.1 Name:"Similar to At3g47570 Probable LRR receptor-like serine/threonine-protein kinase At3g47570 (Arabidopsis thaliana OX=3702)"
SMEL4.1_04g016170.1.01 138.3 5.4e-40 1 1.2 0.0 gene=SMEL4.1_04g016170.1 Name:"Similar to At1g35710 Probable leucine-rich repeat receptor-like protein kinase At1g35710 (Arabidopsis thaliana OX=3702)"
SMEL4.1_07g002170.1.01 138.3 5.4e-40 1 1.2 0.0 gene=SMEL4.1_07g002170.1 Name:"Similar to CRK35 Putative cysteine-rich receptor-like protein kinase 35 (Arabidopsis thaliana OX=3702)"
SMEL4.1_04g013280.1.01 138.2 5.5e-40 1 1.2 0.0 gene=SMEL4.1_04g013280.1 Name:"Similar to LECRKS6 L-type lectin-domain containing receptor kinase S.6 (Arabidopsis thaliana OX=3702)"
SMEL4.1_11g006900.1.01 138.2 5.6e-40 1 1.2 0.0 gene=SMEL4.1_11g006900.1 Name:"Similar to At3g47570 Probable LRR receptor-like serine/threonine-protein kinase At3g47570 (Arabidopsis thaliana OX=3702)"
SMEL4.1_03g023270.1.01 138.0 6.3e-40 1 1.2 0.0 gene=SMEL4.1_03g023270.1 Name:"Similar to RGI3 LRR receptor-like serine/threonine-protein kinase (Arabidopsis thaliana OX=3702)"
SMEL4.1_01g037990.1.01 138.0 6.4e-40 2 2.5 0.0 gene=SMEL4.1_01g037990.1 Name:"Similar to CRK2 Cysteine-rich receptor-like protein kinase 2 (Arabidopsis thaliana OX=3702)"
SMEL4.1_09g023020.1.01 138.0 6.7e-40 1 1.2 0.0 gene=SMEL4.1_09g023020.1 Name:"Similar to RCH2 Receptor-like protein kinase 2 (Arabidopsis thaliana OX=3702)"
SMEL4.1_09g025310.1.01 137.7 8.3e-40 1 1.4 0.0 gene=SMEL4.1_09g025310.1 Name:"Similar to MSP1 Leucine-rich repeat receptor protein kinase MSP1 (Oryza sativa subsp. japonica OX=39947)"
SMEL4.1_10g011900.1.01 137.6 8.4e-40 1 1.3 0.0 gene=SMEL4.1_10g011900.1 Name:"Similar to At3g47570 Probable LRR receptor-like serine/threonine-protein kinase At3g47570 (Arabidopsis thaliana OX=3702)"
SMEL4.1_01g037830.1.01 137.5 9.3e-40 1 1.3 0.0 gene=SMEL4.1_01g037830.1 Name:"Similar to PSKR Phytosulfokine receptor 1 (Daucus carota OX=4039)"
SMEL4.1_07g000740.1.01 137.4 1e-39 1 1.2 0.0 gene=SMEL4.1_07g000740.1 Name:"Similar to At5g57670 Probable receptor-like serine/threonine-protein kinase At5g57670 (Arabidopsis thaliana OX=3702)"
SMEL4.1_02g030780.1.01 137.3 1.1e-39 2 3.3 0.0 gene=SMEL4.1_02g030780.1 Name:"Similar to At3g03770 Probable inactive leucine-rich repeat receptor-like protein kinase At3g03770 (Arabidopsis thaliana OX=3702)"
SMEL4.1_03g034410.1.01 137.2 1.1e-39 2 2.0 0.0 gene=SMEL4.1_03g034410.1 Name:"Similar to NEK5 Serine/threonine-protein kinase Nek5 (Oryza sativa subsp. japonica OX=39947)"
SMEL4.1_01g003120.1.01 137.2 1.2e-39 1 1.3 0.0 gene=SMEL4.1_01g003120.1 Name:"Similar to PERK13 Proline-rich receptor-like protein kinase PERK13 (Arabidopsis thaliana OX=3702)"
SMEL4.1_08g002710.1.01 137.0 1.3e-39 1 1.2 0.0 gene=SMEL4.1_08g002710.1 Name:"Similar to HSL1 Receptor-like protein kinase HSL1 (Arabidopsis thaliana OX=3702)"
SMEL4.1_08g017420.1.01 137.0 1.3e-39 1 1.4 0.0 gene=SMEL4.1_08g017420.1 Name:"Similar to PUB52 U-box domain-containing protein 52 (Arabidopsis thaliana OX=3702)"
SMEL4.1_03g019050.1.01 136.9 1.4e-39 1 1.2 0.0 gene=SMEL4.1_03g019050.1 Name:"Similar to At5g24080 G-type lectin S-receptor-like serine/threonine-protein kinase At5g24080 (Arabidopsis thaliana OX=3702)"
SMEL4.1_02g011480.1.01 136.9 1.4e-39 1 1.1 0.0 gene=SMEL4.1_02g011480.1 Name:"Similar to CIPK12 CBL-interacting serine/threonine-protein kinase 12 (Arabidopsis thaliana OX=3702)"
SMEL4.1_03g019230.1.01 136.9 1.4e-39 1 1.3 0.0 gene=SMEL4.1_03g019230.1 Name:"Similar to PEPR1 Leucine-rich repeat receptor-like protein kinase PEPR1 (Arabidopsis thaliana OX=3702)"
SMEL4.1_03g015770.1.01 136.9 1.4e-39 1 1.2 0.0 gene=SMEL4.1_03g015770.1 Name:"Similar to ERL1 LRR receptor-like serine/threonine-protein kinase ERL1 (Arabidopsis thaliana OX=3702)"
SMEL4.1_11g023430.1.01 136.9 1.4e-39 1 1.4 0.1 gene=SMEL4.1_11g023430.1 Name:"Similar to XA21 Receptor kinase-like protein Xa21 (Oryza sativa subsp. indica OX=39946)"
SMEL4.1_01g008080.1.01 136.8 1.5e-39 1 1.5 0.0 gene=SMEL4.1_01g008080.1 Name:"Similar to RLK7 Receptor-like protein kinase 7 (Arabidopsis thaliana OX=3702)"
SMEL4.1_02g023770.1.01 136.8 1.5e-39 1 1.3 0.0 gene=SMEL4.1_02g023770.1 Name:"Similar to PBL7 Probable serine/threonine-protein kinase PBL7 (Arabidopsis thaliana OX=3702)"
SMEL4.1_11g024310.1.01 136.8 1.5e-39 1 1.2 0.1 gene=SMEL4.1_11g024310.1 Name:"Similar to FLS2 LRR receptor-like serine/threonine-protein kinase FLS2 (Arabidopsis thaliana OX=3702)"
SMEL4.1_05g006900.1.01 136.7 1.6e-39 1 1.2 0.0 gene=SMEL4.1_05g006900.1 Name:"Similar to STY13 Serine/threonine-protein kinase STY13 (Arabidopsis thaliana OX=3702)"
SMEL4.1_04g018030.1.01 136.7 1.6e-39 1 1.4 0.0 gene=SMEL4.1_04g018030.1 Name:"Similar to RLK7 Receptor-like protein kinase 7 (Arabidopsis thaliana OX=3702)"
SMEL4.1_04g020590.1.01 136.7 1.6e-39 1 1.6 0.0 gene=SMEL4.1_04g020590.1 Name:"Similar to PERK10 Proline-rich receptor-like protein kinase PERK10 (Arabidopsis thaliana OX=3702)"
SMEL4.1_12g006530.1.01 136.5 1.9e-39 1 1.2 0.0 gene=SMEL4.1_12g006530.1 Name:"Similar to At3g47570 Probable LRR receptor-like serine/threonine-protein kinase At3g47570 (Arabidopsis thaliana OX=3702)"
SMEL4.1_02g016840.1.01 136.4 2e-39 1 1.3 0.0 gene=SMEL4.1_02g016840.1 Name:"Similar to SRF3 Protein STRUBBELIG-RECEPTOR FAMILY 3 (Arabidopsis thaliana OX=3702)"
SMEL4.1_06g009810.1.01 136.4 2e-39 1 1.3 0.0 gene=SMEL4.1_06g009810.1 Name:"Similar to IRK Probable LRR receptor-like serine/threonine-protein kinase IRK (Arabidopsis thaliana OX=3702)"
SMEL4.1_04g011510.1.01 136.0 2.6e-39 1 1.3 0.0 gene=SMEL4.1_04g011510.1 Name:"Similar to At5g57670 Probable receptor-like serine/threonine-protein kinase At5g57670 (Arabidopsis thaliana OX=3702)"
SMEL4.1_02g007010.1.01 136.0 2.7e-39 1 1.2 0.0 gene=SMEL4.1_02g007010.1 Name:"Similar to PBL7 Probable serine/threonine-protein kinase PBL7 (Arabidopsis thaliana OX=3702)"
SMEL4.1_07g001490.1.01 136.0 2.7e-39 1 1.8 0.0 gene=SMEL4.1_07g001490.1 Name:"Similar to At2g24130 Putative leucine-rich repeat receptor-like serine/threonine-protein kinase At2g24130 (Arabidopsis thaliana OX=3702)"
SMEL4.1_07g012120.1.01 135.5 3.7e-39 1 1.2 0.0 gene=SMEL4.1_07g012120.1 Name:"Similar to STY13 Serine/threonine-protein kinase STY13 (Arabidopsis thaliana OX=3702)"
SMEL4.1_03g000530.1.01 135.2 4.7e-39 1 1.1 0.0 gene=SMEL4.1_03g000530.1 Name:"Similar to CIPK7 CBL-interacting serine/threonine-protein kinase 7 (Arabidopsis thaliana OX=3702)"
SMEL4.1_11g022900.1.01 135.1 4.8e-39 1 1.2 0.1 gene=SMEL4.1_11g022900.1 Name:"Similar to XA21 Receptor kinase-like protein Xa21 (Oryza sativa subsp. indica OX=39946)"
SMEL4.1_11g014660.1.01 135.1 4.9e-39 1 1.4 0.0 gene=SMEL4.1_11g014660.1 Name:"Similar to XA21 Receptor kinase-like protein Xa21 (Oryza sativa subsp. indica OX=39946)"
SMEL4.1_06g013550.1.01 135.1 5.1e-39 2 1.9 0.0 gene=SMEL4.1_06g013550.1 Name:"Similar to BLUS1 Serine/threonine-protein kinase BLUS1 (Arabidopsis thaliana OX=3702)"
SMEL4.1_05g021060.1.01 135.0 5.1e-39 1 1.4 0.0 gene=SMEL4.1_05g021060.1 Name:"Similar to PUB52 U-box domain-containing protein 52 (Arabidopsis thaliana OX=3702)"
SMEL4.1_05g008650.1.01 135.0 5.2e-39 1 1.4 0.0 gene=SMEL4.1_05g008650.1 Name:"Similar to RPK2 LRR receptor-like serine/threonine-protein kinase RPK2 (Arabidopsis thaliana OX=3702)"
SMEL4.1_09g005180.1.01 135.0 5.3e-39 2 2.1 0.0 gene=SMEL4.1_09g005180.1 Name:"Similar to BSK5 Serine/threonine-protein kinase BSK5 (Arabidopsis thaliana OX=3702)"
SMEL4.1_01g018080.1.01 134.8 5.9e-39 1 1.2 0.0 gene=SMEL4.1_01g018080.1 Name:"Similar to EMS1 Leucine-rich repeat receptor protein kinase EMS1 (Arabidopsis thaliana OX=3702)"
SMEL4.1_00g002980.1.01 134.8 6.3e-39 1 2.2 0.0 gene=SMEL4.1_00g002980.1 Name:"Similar to NORK Nodulation receptor kinase (Medicago truncatula OX=3880)"
SMEL4.1_01g015130.1.01 134.8 6.3e-39 2 1.6 0.0 gene=SMEL4.1_01g015130.1 Name:"Similar to PHY1 Light-sensor Protein kinase (Ceratodon purpureus OX=3225)"
SMEL4.1_05g018710.1.01 134.7 6.6e-39 1 1.5 0.1 gene=SMEL4.1_05g018710.1 Name:"Similar to LYK5 Protein LYK5 (Arabidopsis thaliana OX=3702)"
SMEL4.1_11g024090.1.01 134.6 6.9e-39 1 2.3 0.0 gene=SMEL4.1_11g024090.1 Name:"Similar to RBK1 Receptor-like cytosolic serine/threonine-protein kinase RBK1 (Arabidopsis thaliana OX=3702)"
SMEL4.1_07g000750.1.01 134.6 7e-39 1 1.3 0.0 gene=SMEL4.1_07g000750.1 Name:"Similar to At3g15890 PTI1-like tyrosine-protein kinase At3g15890 (Arabidopsis thaliana OX=3702)"
SMEL4.1_01g022400.1.01 134.6 7.1e-39 1 1.4 0.0 gene=SMEL4.1_01g022400.1 Name:"Similar to PERK2 Proline-rich receptor-like protein kinase PERK2 (Arabidopsis thaliana OX=3702)"
SMEL4.1_11g024180.1.01 134.3 8.4e-39 1 1.2 0.0 gene=SMEL4.1_11g024180.1 Name:"Similar to XA21 Receptor kinase-like protein Xa21 (Oryza sativa subsp. indica OX=39946)"
SMEL4.1_03g020790.1.01 134.3 8.6e-39 1 1.0 0.0 gene=SMEL4.1_03g020790.1 Name:"Similar to MKK9 Mitogen-activated protein kinase kinase 9 (Arabidopsis thaliana OX=3702)"
SMEL4.1_10g018170.1.01 134.3 8.8e-39 1 1.0 0.0 gene=SMEL4.1_10g018170.1 Name:"Similar to WAK5 Wall-associated receptor kinase 5 (Arabidopsis thaliana OX=3702)"
SMEL4.1_06g001790.1.01 134.0 1.1e-38 1 1.4 0.0 gene=SMEL4.1_06g001790.1 Name:"Similar to CIPK11 CBL-interacting serine/threonine-protein kinase 11 (Arabidopsis thaliana OX=3702)"
SMEL4.1_03g021520.1.01 133.9 1.1e-38 2 1.9 0.0 gene=SMEL4.1_03g021520.1 Name:"Similar to At3g47570 Probable LRR receptor-like serine/threonine-protein kinase At3g47570 (Arabidopsis thaliana OX=3702)"
SMEL4.1_02g015800.1.01 133.9 1.2e-38 1 1.2 0.0 gene=SMEL4.1_02g015800.1 Name:"Similar to HSL1 Receptor-like protein kinase HSL1 (Arabidopsis thaliana OX=3702)"
SMEL4.1_05g022290.1.01 133.9 1.2e-38 2 1.9 0.0 gene=SMEL4.1_05g022290.1 Name:"Similar to CIPK1 CBL-interacting serine/threonine-protein kinase 1 (Arabidopsis thaliana OX=3702)"
SMEL4.1_09g020590.1.01 133.9 1.2e-38 1 1.2 0.0 gene=SMEL4.1_09g020590.1 Name:"Similar to NFP Serine/threonine receptor-like kinase NFP (Medicago truncatula OX=3880)"
SMEL4.1_07g011540.1.01 133.7 1.4e-38 1 1.4 0.0 gene=SMEL4.1_07g011540.1 Name:"Similar to STY13 Serine/threonine-protein kinase STY13 (Arabidopsis thaliana OX=3702)"
SMEL4.1_09g020610.1.01 133.7 1.4e-38 1 1.2 0.1 gene=SMEL4.1_09g020610.1 Name:"Similar to NFP Serine/threonine receptor-like kinase NFP (Medicago truncatula OX=3880)"
SMEL4.1_09g020860.1.01 133.6 1.5e-38 1 1.0 0.0 gene=SMEL4.1_09g020860.1 Name:"Similar to STY13 Serine/threonine-protein kinase STY13 (Arabidopsis thaliana OX=3702)"
SMEL4.1_06g003200.1.01 133.5 1.5e-38 1 1.3 0.0 gene=SMEL4.1_06g003200.1 Name:"Similar to At3g47570 Probable LRR receptor-like serine/threonine-protein kinase At3g47570 (Arabidopsis thaliana OX=3702)"
SMEL4.1_09g008800.1.01 133.4 1.7e-38 1 1.2 0.0 gene=SMEL4.1_09g008800.1 Name:"Similar to IMK2 Probably inactive leucine-rich repeat receptor-like protein kinase IMK2 (Arabidopsis thaliana OX=3702)"
SMEL4.1_08g026430.1.01 133.3 1.7e-38 1 1.3 0.0 gene=SMEL4.1_08g026430.1 Name:"Similar to PHY1 Light-sensor Protein kinase (Ceratodon purpureus OX=3225)"
SMEL4.1_08g022960.1.01 133.2 1.9e-38 1 1.2 0.0 gene=SMEL4.1_08g022960.1 Name:"Similar to NIK2 Protein NSP-INTERACTING KINASE 2 (Arabidopsis thaliana OX=3702)"
SMEL4.1_10g020410.1.01 133.2 1.9e-38 3 3.2 0.3 gene=SMEL4.1_10g020410.1 Name:"Similar to CPK13 Calcium-dependent protein kinase 13 (Arabidopsis thaliana OX=3702)"
SMEL4.1_03g034070.1.01 133.1 2e-38 1 1.3 0.0 gene=SMEL4.1_03g034070.1 Name:"Similar to PSY1R Tyrosine-sulfated glycopeptide receptor 1 (Arabidopsis thaliana OX=3702)"
SMEL4.1_12g000670.1.01 132.6 2.8e-38 1 1.3 0.0 gene=SMEL4.1_12g000670.1 Name:"Similar to HSL1 Receptor-like protein kinase HSL1 (Arabidopsis thaliana OX=3702)"
SMEL4.1_12g010510.1.01 132.4 3.4e-38 1 1.1 0.0 gene=SMEL4.1_12g010510.1 Name:"Similar to CIPK3 CBL-interacting serine/threonine-protein kinase 3 (Arabidopsis thaliana OX=3702)"
SMEL4.1_02g015150.1.01 132.2 3.8e-38 1 1.4 0.0 gene=SMEL4.1_02g015150.1 Name:"Similar to At1g52310 C-type lectin receptor-like tyrosine-protein kinase At1g52310 (Arabidopsis thaliana OX=3702)"
SMEL4.1_11g023440.1.01 132.2 3.9e-38 1 1.3 0.0 gene=SMEL4.1_11g023440.1 Name:"Similar to XA21 Receptor kinase-like protein Xa21 (Oryza sativa subsp. japonica OX=39947)"
SMEL4.1_06g007930.1.01 132.1 4e-38 1 1.3 0.0 gene=SMEL4.1_06g007930.1 Name:"Similar to PUB52 U-box domain-containing protein 52 (Arabidopsis thaliana OX=3702)"
SMEL4.1_04g013180.1.01 132.1 4.1e-38 1 1.2 0.0 gene=SMEL4.1_04g013180.1 Name:"Similar to RCH1 LRR receptor-like serine/threonine-protein kinase RCH1 (Arabidopsis thaliana OX=3702)"
SMEL4.1_01g012930.1.01 132.1 4.2e-38 1 1.1 0.0 gene=SMEL4.1_01g012930.1 Name:"Similar to NEK2 Serine/threonine-protein kinase Nek2 (Oryza sativa subsp. japonica OX=39947)"
SMEL4.1_12g005560.1.01 131.8 4.9e-38 3 3.0 2.8 gene=SMEL4.1_12g005560.1 Name:"Similar to LECRK91 L-type lectin-domain containing receptor kinase IX.1 (Arabidopsis thaliana OX=3702)"
SMEL4.1_09g020050.1.01 131.8 4.9e-38 1 1.2 0.0 gene=SMEL4.1_09g020050.1 Name:"Similar to CIPK5 CBL-interacting serine/threonine-protein kinase 5 (Arabidopsis thaliana OX=3702)"
SMEL4.1_09g010230.1.01 131.4 6.8e-38 1 1.1 0.0 gene=SMEL4.1_09g010230.1 Name:"Similar to CIPK2 CBL-interacting protein kinase 2 (Oryza sativa subsp. japonica OX=39947)"
SMEL4.1_08g019050.1.01 131.2 7.4e-38 1 1.3 0.0 gene=SMEL4.1_08g019050.1 Name:"Similar to CDKF-4 Cyclin-dependent kinase F-4 (Oryza sativa subsp. japonica OX=39947)"
SMEL4.1_04g007980.1.01 131.2 7.5e-38 1 1.6 0.0 gene=SMEL4.1_04g007980.1 Name:"Similar to PBL7 Probable serine/threonine-protein kinase PBL7 (Arabidopsis thaliana OX=3702)"
SMEL4.1_04g011910.1.01 131.2 7.9e-38 1 2.0 0.0 gene=SMEL4.1_04g011910.1 Name:"Similar to LRK10 Rust resistance kinase Lr10 (Triticum aestivum OX=4565)"
SMEL4.1_06g014100.1.01 131.0 8.7e-38 1 1.3 0.0 gene=SMEL4.1_06g014100.1 Name:"Similar to RBK2 Receptor-like cytosolic serine/threonine-protein kinase RBK2 (Arabidopsis thaliana OX=3702)"
SMEL4.1_06g003170.1.01 130.9 9.2e-38 1 1.3 0.0 gene=SMEL4.1_06g003170.1 Name:"Similar to FLS2 LRR receptor-like serine/threonine-protein kinase FLS2 (Arabidopsis thaliana OX=3702)"
SMEL4.1_11g012320.1.01 130.9 9.7e-38 1 1.2 0.0 gene=SMEL4.1_11g012320.1 Name:"Similar to PCRK1 Serine/threonine-protein kinase PCRK1 (Arabidopsis thaliana OX=3702)"
SMEL4.1_04g012360.1.01 130.8 9.9e-38 2 1.7 0.1 gene=SMEL4.1_04g012360.1 Name:"Similar to PERK12 Proline-rich receptor-like protein kinase PERK12 (Arabidopsis thaliana OX=3702)"
SMEL4.1_00g009370.1.01 130.8 1e-37 1 1.2 0.0 gene=SMEL4.1_00g009370.1 Name:"Similar to At3g47570 Probable LRR receptor-like serine/threonine-protein kinase At3g47570 (Arabidopsis thaliana OX=3702)"
SMEL4.1_04g014450.1.01 130.7 1.1e-37 1 1.2 0.0 gene=SMEL4.1_04g014450.1 Name:"Similar to MIK2 MDIS1-interacting receptor like kinase 2 (Arabidopsis thaliana OX=3702)"
SMEL4.1_09g010180.1.01 130.7 1.1e-37 1 1.1 0.0 gene=SMEL4.1_09g010180.1 Name:"Similar to CIPK14 CBL-interacting serine/threonine-protein kinase 14 (Arabidopsis thaliana OX=3702)"
SMEL4.1_05g019620.1.01 130.6 1.2e-37 1 1.6 0.0 gene=SMEL4.1_05g019620.1 Name:"Similar to PBL21 Probable serine/threonine-protein kinase PBL21 (Arabidopsis thaliana OX=3702)"
SMEL4.1_07g024910.1.01 130.6 1.2e-37 1 1.0 0.0 gene=SMEL4.1_07g024910.1 Name:"Similar to WNK11 Probable serine/threonine-protein kinase WNK11 (Arabidopsis thaliana OX=3702)"
SMEL4.1_10g009430.1.01 130.5 1.3e-37 1 1.6 0.0 gene=SMEL4.1_10g009430.1 Name:"Similar to NEK6 Serine/threonine-protein kinase Nek6 (Arabidopsis thaliana OX=3702)"
SMEL4.1_05g016830.1.01 130.5 1.3e-37 1 2.1 0.0 gene=SMEL4.1_05g016830.1 Name:"Similar to At1g34110 Probable LRR receptor-like serine/threonine-protein kinase At1g34110 (Arabidopsis thaliana OX=3702)"
SMEL4.1_01g022120.1.01 130.4 1.3e-37 1 1.2 0.0 gene=SMEL4.1_01g022120.1 Name:"Similar to At3g51990 Serine/threonine-protein kinase-like protein At3g51990 (Arabidopsis thaliana OX=3702)"
SMEL4.1_06g003190.1.01 130.2 1.5e-37 1 1.2 0.0 gene=SMEL4.1_06g003190.1 Name:"Similar to At3g47570 Probable LRR receptor-like serine/threonine-protein kinase At3g47570 (Arabidopsis thaliana OX=3702)"
SMEL4.1_10g021090.1.01 130.2 1.6e-37 1 1.4 0.0 gene=SMEL4.1_10g021090.1 Name:"Similar to At3g47570 Probable LRR receptor-like serine/threonine-protein kinase At3g47570 (Arabidopsis thaliana OX=3702)"
SMEL4.1_03g001120.1.01 130.1 1.6e-37 1 1.3 0.0 gene=SMEL4.1_03g001120.1 Name:"Similar to GSO1 LRR receptor-like serine/threonine-protein kinase GSO1 (Arabidopsis thaliana OX=3702)"
SMEL4.1_03g015890.1.01 130.0 1.8e-37 2 2.6 0.0 gene=SMEL4.1_03g015890.1 Name:"Similar to At2g45590 Receptor-like serine/threonine-protein kinase At2g45590 (Arabidopsis thaliana OX=3702)"
SMEL4.1_11g015700.1.01 129.9 1.9e-37 1 1.3 0.2 gene=SMEL4.1_11g015700.1 Name:"Similar to XA21 Receptor kinase-like protein Xa21 (Oryza sativa subsp. indica OX=39946)"
SMEL4.1_02g008660.1.01 129.9 2e-37 2 1.4 0.0 gene=SMEL4.1_02g008660.1 Name:"Similar to MAPKKK20 Mitogen-activated protein kinase kinase kinase 20 (Arabidopsis thaliana OX=3702)"
SMEL4.1_03g001420.1.01 129.8 2e-37 1 1.3 0.0 gene=SMEL4.1_03g001420.1 Name:"Similar to HSL1 Receptor-like protein kinase HSL1 (Arabidopsis thaliana OX=3702)"
SMEL4.1_06g010200.1.01 129.6 2.3e-37 1 1.1 0.0 gene=SMEL4.1_06g010200.1 Name:"Similar to At5g58300 Probable inactive receptor kinase At5g58300 (Arabidopsis thaliana OX=3702)"
SMEL4.1_03g003920.1.01 129.6 2.4e-37 1 1.2 0.0 gene=SMEL4.1_03g003920.1 Name:"Similar to At3g47570 Probable LRR receptor-like serine/threonine-protein kinase At3g47570 (Arabidopsis thaliana OX=3702)"
SMEL4.1_10g020720.1.01 129.5 2.6e-37 1 1.2 0.0 gene=SMEL4.1_10g020720.1 Name:"Similar to CIPK11 CBL-interacting serine/threonine-protein kinase 11 (Arabidopsis thaliana OX=3702)"
SMEL4.1_03g024090.1.01 129.3 3e-37 1 1.5 0.0 gene=SMEL4.1_03g024090.1 Name:"Similar to SOBIR1 Leucine-rich repeat receptor-like serine/threonine/tyrosine-protein kinase SOBIR1 (Arabidopsis thaliana OX=3702)"
SMEL4.1_08g000930.1.01 129.0 3.5e-37 1 1.2 0.0 gene=SMEL4.1_08g000930.1 Name:"Similar to CDKF-4 Cyclin-dependent kinase F-4 (Oryza sativa subsp. japonica OX=39947)"
SMEL4.1_10g021970.1.01 128.5 5.1e-37 1 1.2 0.0 gene=SMEL4.1_10g021970.1 Name:"Similar to CRPK1 Cold-responsive protein kinase 1 (Arabidopsis thaliana OX=3702)"
SMEL4.1_02g020040.1.01 128.5 5.2e-37 1 1.1 0.0 gene=SMEL4.1_02g020040.1 Name:"Similar to LRK10 Rust resistance kinase Lr10 (Triticum aestivum OX=4565)"
SMEL4.1_03g014720.1.01 128.2 6.2e-37 1 1.1 0.0 gene=SMEL4.1_03g014720.1 Name:"Similar to NIK1 Protein NSP-INTERACTING KINASE 1 (Arabidopsis thaliana OX=3702)"
SMEL4.1_04g011180.1.01 128.2 6.3e-37 1 1.1 0.0 gene=SMEL4.1_04g011180.1 Name:"Similar to At1g11050 Probable receptor-like protein kinase At1g11050 (Arabidopsis thaliana OX=3702)"
SMEL4.1_06g003250.1.01 128.0 7.2e-37 1 1.2 0.0 gene=SMEL4.1_06g003250.1 Name:"Similar to FLS2 LRR receptor-like serine/threonine-protein kinase FLS2 (Arabidopsis thaliana OX=3702)"
SMEL4.1_06g028420.1.01 128.0 7.4e-37 1 1.2 0.0 gene=SMEL4.1_06g028420.1 Name:"Similar to STY46 Serine/threonine-protein kinase STY46 (Arabidopsis thaliana OX=3702)"
SMEL4.1_04g005490.1.01 127.9 7.7e-37 1 1.4 0.0 gene=SMEL4.1_04g005490.1 Name:"Similar to At3g47570 Probable LRR receptor-like serine/threonine-protein kinase At3g47570 (Arabidopsis thaliana OX=3702)"
SMEL4.1_10g009270.1.01 127.9 7.9e-37 1 1.3 0.0 gene=SMEL4.1_10g009270.1 Name:"Similar to SRF2 Protein STRUBBELIG-RECEPTOR FAMILY 2 (Arabidopsis thaliana OX=3702)"
SMEL4.1_11g006890.1.01 127.6 9.6e-37 1 1.5 0.0 gene=SMEL4.1_11g006890.1 Name:"Similar to At3g47570 Probable LRR receptor-like serine/threonine-protein kinase At3g47570 (Arabidopsis thaliana OX=3702)"
SMEL4.1_06g003870.1.01 127.6 9.9e-37 3 2.9 0.4 gene=SMEL4.1_06g003870.1 Name:"Similar to PCRK1 Serine/threonine-protein kinase PCRK1 (Arabidopsis thaliana OX=3702)"
SMEL4.1_11g021390.1.01 127.5 1e-36 1 1.2 0.0 gene=SMEL4.1_11g021390.1 Name:"Similar to At3g47570 Probable LRR receptor-like serine/threonine-protein kinase At3g47570 (Arabidopsis thaliana OX=3702)"
SMEL4.1_02g011370.1.01 127.4 1.1e-36 1 1.9 0.0 gene=SMEL4.1_02g011370.1 Name:"Similar to GSO2 LRR receptor-like serine/threonine-protein kinase GSO2 (Arabidopsis thaliana OX=3702)"
SMEL4.1_06g028840.1.01 127.3 1.2e-36 1 1.2 0.0 gene=SMEL4.1_06g028840.1 Name:"Similar to At5g58300 Probable inactive receptor kinase At5g58300 (Arabidopsis thaliana OX=3702)"
SMEL4.1_03g034140.1.01 127.2 1.3e-36 1 1.5 0.0 gene=SMEL4.1_03g034140.1 Name:"Similar to INRPK1 Receptor-like protein kinase (Ipomoea nil OX=35883)"
SMEL4.1_12g002710.1.01 127.1 1.3e-36 1 1.2 0.0 gene=SMEL4.1_12g002710.1 Name:"Similar to CIPK6 CBL-interacting serine/threonine-protein kinase 6 (Arabidopsis thaliana OX=3702)"
SMEL4.1_09g024950.1.01 127.1 1.4e-36 1 1.2 0.0 gene=SMEL4.1_09g024950.1 Name:"Similar to At3g28040 Probably inactive leucine-rich repeat receptor-like protein kinase At3g28040 (Arabidopsis thaliana OX=3702)"
SMEL4.1_02g026010.1.01 127.1 1.4e-36 1 1.1 0.0 gene=SMEL4.1_02g026010.1 Name:"Similar to MAPKKK20 Mitogen-activated protein kinase kinase kinase 20 (Arabidopsis thaliana OX=3702)"
SMEL4.1_07g001550.1.01 126.9 1.6e-36 1 1.1 0.0 gene=SMEL4.1_07g001550.1 Name:"Similar to CIPK6 CBL-interacting serine/threonine-protein kinase 6 (Arabidopsis thaliana OX=3702)"
SMEL4.1_03g016090.1.01 126.9 1.6e-36 1 1.6 0.0 gene=SMEL4.1_03g016090.1 Name:"Similar to At3g15890 PTI1-like tyrosine-protein kinase At3g15890 (Arabidopsis thaliana OX=3702)"
SMEL4.1_09g020130.1.01 126.9 1.6e-36 1 1.2 0.0 gene=SMEL4.1_09g020130.1 Name:"Similar to CIPK7 CBL-interacting serine/threonine-protein kinase 7 (Arabidopsis thaliana OX=3702)"
SMEL4.1_06g000200.1.01 126.8 1.7e-36 1 1.6 0.0 gene=SMEL4.1_06g000200.1 Name:"Similar to At5g20050 Probable receptor-like protein kinase At5g20050 (Arabidopsis thaliana OX=3702)"
SMEL4.1_07g005670.1.01 126.7 1.8e-36 1 2.3 0.0 gene=SMEL4.1_07g005670.1 Name:"Similar to HPCA1 Leucine-rich repeat receptor protein kinase HPCA1 (Arabidopsis thaliana OX=3702)"
SMEL4.1_06g021500.1.01 126.5 2e-36 1 1.2 0.0 gene=SMEL4.1_06g021500.1 Name:"Similar to RKL1 Probable inactive receptor kinase At1g48480 (Arabidopsis thaliana OX=3702)"
SMEL4.1_02g010850.1.01 126.5 2.1e-36 2 2.3 0.0 gene=SMEL4.1_02g010850.1 Name:"Similar to At1g07650 Probable LRR receptor-like serine/threonine-protein kinase At1g07650 (Arabidopsis thaliana OX=3702)"
SMEL4.1_02g011510.1.01 126.4 2.2e-36 2 2.4 0.0 gene=SMEL4.1_02g011510.1 Name:"Similar to At1g07650 Probable LRR receptor-like serine/threonine-protein kinase At1g07650 (Arabidopsis thaliana OX=3702)"
SMEL4.1_04g017870.1.01 126.4 2.2e-36 1 1.2 0.0 gene=SMEL4.1_04g017870.1 Name:"Similar to CIPK8 CBL-interacting serine/threonine-protein kinase 8 (Arabidopsis thaliana OX=3702)"
SMEL4.1_00g010820.1.01 126.3 2.4e-36 1 1.1 0.0 gene=SMEL4.1_00g010820.1 Name:"Similar to LYK5 Protein LYK5 (Arabidopsis thaliana OX=3702)"
SMEL4.1_04g004830.1.01 126.2 2.5e-36 1 1.0 0.0 gene=SMEL4.1_04g004830.1 Name:"Similar to WNK4 Probable serine/threonine-protein kinase WNK4 (Oryza sativa subsp. japonica OX=39947)"
SMEL4.1_06g023500.1.01 126.2 2.5e-36 1 1.4 0.0 gene=SMEL4.1_06g023500.1 Name:"Similar to SOBIR1 Leucine-rich repeat receptor-like serine/threonine/tyrosine-protein kinase SOBIR1 (Arabidopsis thaliana OX=3702)"
SMEL4.1_10g001240.1.01 126.2 2.6e-36 1 1.7 0.0 gene=SMEL4.1_10g001240.1 Name:"Similar to LRK10L-1.1 LEAF RUST 10 DISEASE-RESISTANCE LOCUS RECEPTOR-LIKE PROTEIN KINASE-like 1.1 (Arabidopsis thaliana OX=3702)"
SMEL4.1_02g019950.1.01 126.0 2.9e-36 1 2.1 0.0 gene=SMEL4.1_02g019950.1 Name:"Similar to LRK10 Rust resistance kinase Lr10 (Triticum aestivum OX=4565)"
SMEL4.1_11g015420.1.01 126.0 2.9e-36 1 1.2 0.0 gene=SMEL4.1_11g015420.1 Name:"Similar to RPK2 LRR receptor-like serine/threonine-protein kinase RPK2 (Arabidopsis thaliana OX=3702)"
SMEL4.1_02g026020.1.01 125.7 3.6e-36 1 1.0 0.0 gene=SMEL4.1_02g026020.1 Name:"Similar to MAPKKK20 Mitogen-activated protein kinase kinase kinase 20 (Arabidopsis thaliana OX=3702)"
SMEL4.1_09g005060.1.01 125.5 4.3e-36 1 1.9 0.0 gene=SMEL4.1_09g005060.1 Name:"Similar to PK1 Putative receptor protein kinase ZmPK1 (Zea mays OX=4577)"
SMEL4.1_09g002430.1.01 125.2 5.3e-36 2 2.3 0.0 gene=SMEL4.1_09g002430.1 Name:"Similar to CCR1 Serine/threonine-protein kinase-like protein CCR1 (Arabidopsis thaliana OX=3702)"
SMEL4.1_01g031850.1.01 125.0 5.9e-36 1 1.7 0.0 gene=SMEL4.1_01g031850.1 Name:"Similar to At2g40860/At2g40870 Protein kinase and PP2C-like domain-containing protein (Arabidopsis thaliana OX=3702)"
SMEL4.1_04g018050.1.01 125.0 6.2e-36 1 1.2 0.0 gene=SMEL4.1_04g018050.1 Name:"Similar to CEPR1 Receptor protein-tyrosine kinase CEPR1 (Arabidopsis thaliana OX=3702)"
SMEL4.1_06g017380.1.01 124.9 6.2e-36 1 1.1 0.0 gene=SMEL4.1_06g017380.1 Name:"Similar to MAPKKK20 Mitogen-activated protein kinase kinase kinase 20 (Arabidopsis thaliana OX=3702)"
SMEL4.1_09g005070.1.01 124.9 6.6e-36 1 1.9 0.0 gene=SMEL4.1_09g005070.1 Name:"Similar to PK1 Putative receptor protein kinase ZmPK1 (Zea mays OX=4577)"
SMEL4.1_01g013540.1.01 124.8 6.8e-36 1 1.3 0.0 gene=SMEL4.1_01g013540.1 Name:"Similar to CCAMK Calcium and calcium/calmodulin-dependent serine/threonine-protein kinase (Lotus japonicus OX=34305)"
SMEL4.1_01g000290.1.01 124.8 6.8e-36 2 2.2 0.0 gene=SMEL4.1_01g000290.1 Name:"Similar to MEKK1 Mitogen-activated protein kinase kinase kinase 1 (Arabidopsis thaliana OX=3702)"
SMEL4.1_06g019870.1.01 124.7 7.3e-36 1 1.5 0.0 gene=SMEL4.1_06g019870.1 Name:"Similar to PUB35 U-box domain-containing protein 35 (Arabidopsis thaliana OX=3702)"
SMEL4.1_00g010760.1.01 124.7 7.3e-36 1 1.0 0.0 gene=SMEL4.1_00g010760.1 Name:"Similar to MAPKKK20 Mitogen-activated protein kinase kinase kinase 20 (Arabidopsis thaliana OX=3702)"
SMEL4.1_06g017600.1.01 124.7 7.3e-36 1 1.0 0.0 gene=SMEL4.1_06g017600.1 Name:"Similar to MAPKKK20 Mitogen-activated protein kinase kinase kinase 20 (Arabidopsis thaliana OX=3702)"
SMEL4.1_06g017620.1.01 124.7 7.3e-36 1 1.0 0.0 gene=SMEL4.1_06g017620.1 Name:"Similar to MAPKKK20 Mitogen-activated protein kinase kinase kinase 20 (Arabidopsis thaliana OX=3702)"
SMEL4.1_06g018430.1.01 124.7 7.3e-36 1 1.0 0.0 gene=SMEL4.1_06g018430.1 Name:"Similar to MAPKKK20 Mitogen-activated protein kinase kinase kinase 20 (Arabidopsis thaliana OX=3702)"
SMEL4.1_02g027600.1.01 124.6 8.1e-36 1 1.3 0.0 gene=SMEL4.1_02g027600.1 Name:"Similar to CRK5 CDPK-related kinase 5 (Arabidopsis thaliana OX=3702)"
SMEL4.1_07g020160.1.01 124.5 8.7e-36 1 1.1 0.0 gene=SMEL4.1_07g020160.1 Name:"Similar to SD25 G-type lectin S-receptor-like serine/threonine-protein kinase SD2-5 (Arabidopsis thaliana OX=3702)"
SMEL4.1_03g015080.1.01 124.4 9.1e-36 1 1.1 0.0 gene=SMEL4.1_03g015080.1 Name:"Similar to SERK4 LRR receptor kinase SERK2 (Oryza sativa subsp. japonica OX=39947)"
SMEL4.1_06g023480.1.01 124.4 9.3e-36 1 1.2 0.0 gene=SMEL4.1_06g023480.1 Name:"Similar to WNK2 Probable serine/threonine-protein kinase WNK2 (Oryza sativa subsp. japonica OX=39947)"
SMEL4.1_01g002570.1.01 124.0 1.2e-35 1 1.5 0.2 gene=SMEL4.1_01g002570.1 Name:"Similar to RBK1 Receptor-like cytosolic serine/threonine-protein kinase RBK1 (Arabidopsis thaliana OX=3702)"
SMEL4.1_08g000300.1.01 124.0 1.2e-35 1 1.4 0.0 gene=SMEL4.1_08g000300.1 Name:"Similar to KTI12 Protein KTI12 homolog (Arabidopsis thaliana OX=3702)"
SMEL4.1_03g000960.1.01 123.9 1.3e-35 1 1.1 0.0 gene=SMEL4.1_03g000960.1 Name:"Similar to ILK1 Integrin-linked protein kinase 1 (Arabidopsis thaliana OX=3702)"
SMEL4.1_06g029330.1.01 123.7 1.4e-35 2 1.6 0.0 gene=SMEL4.1_06g029330.1 Name:"Similar to MHK Serine/threonine-protein kinase MHK (Arabidopsis thaliana OX=3702)"
SMEL4.1_03g019190.1.01 123.5 1.7e-35 1 1.3 0.0 gene=SMEL4.1_03g019190.1 Name:"Similar to CRK4 CDPK-related kinase 4 (Arabidopsis thaliana OX=3702)"
SMEL4.1_09g015370.1.01 122.4 3.8e-35 1 1.3 0.0 gene=SMEL4.1_09g015370.1 Name:"Similar to NEK2 Serine/threonine-protein kinase Nek2 (Oryza sativa subsp. japonica OX=39947)"
SMEL4.1_03g023830.1.01 122.3 3.9e-35 1 1.3 0.0 gene=SMEL4.1_03g023830.1 Name:"Similar to WNK2 Probable serine/threonine-protein kinase WNK2 (Oryza sativa subsp. japonica OX=39947)"
SMEL4.1_04g000880.1.01 121.9 5.1e-35 2 2.2 0.5 gene=SMEL4.1_04g000880.1 Name:"Similar to WNK4 Probable serine/threonine-protein kinase WNK4 (Oryza sativa subsp. japonica OX=39947)"
SMEL4.1_07g016560.1.01 121.8 5.7e-35 1 1.1 0.0 gene=SMEL4.1_07g016560.1 Name:"Similar to MAPKKK18 Mitogen-activated protein kinase kinase kinase 18 (Arabidopsis thaliana OX=3702)"
SMEL4.1_01g014620.1.01 121.5 7.2e-35 1 1.3 0.0 gene=SMEL4.1_01g014620.1 Name:"Similar to CRK3 CDPK-related kinase 3 (Arabidopsis thaliana OX=3702)"
SMEL4.1_10g017310.1.01 121.3 8e-35 1 1.1 0.0 gene=SMEL4.1_10g017310.1 Name:"Similar to ATPK2 Serine/threonine-protein kinase AtPK2/AtPK19 (Arabidopsis thaliana OX=3702)"
SMEL4.1_06g003860.1.01 121.1 9.3e-35 2 2.5 0.1 gene=SMEL4.1_06g003860.1 Name:"Similar to PCRK1 Serine/threonine-protein kinase PCRK1 (Arabidopsis thaliana OX=3702)"
SMEL4.1_05g018780.1.01 121.0 9.9e-35 1 2.1 0.0 gene=SMEL4.1_05g018780.1 Name:"Similar to MAPKKK5 Mitogen-activated protein kinase kinase kinase 5 (Arabidopsis thaliana OX=3702)"
SMEL4.1_05g006240.1.01 121.0 1e-34 1 1.2 0.0 gene=SMEL4.1_05g006240.1 Name:"Similar to SAPK7 Serine/threonine-protein kinase SAPK7 (Oryza sativa subsp. japonica OX=39947)"
SMEL4.1_11g000840.1.01 120.9 1.1e-34 2 1.7 0.0 gene=SMEL4.1_11g000840.1 Name:"Similar to RBK1 Receptor-like cytosolic serine/threonine-protein kinase RBK1 (Arabidopsis thaliana OX=3702)"
SMEL4.1_12g002260.1.01 120.8 1.2e-34 1 1.2 0.0 gene=SMEL4.1_12g002260.1 Name:"Similar to CIPK24 CBL-interacting serine/threonine-protein kinase 24 (Arabidopsis thaliana OX=3702)"
SMEL4.1_06g003160.1.01 120.7 1.2e-34 1 1.2 0.0 gene=SMEL4.1_06g003160.1 Name:"Similar to At3g47570 Probable LRR receptor-like serine/threonine-protein kinase At3g47570 (Arabidopsis thaliana OX=3702)"
SMEL4.1_11g000310.1.01 120.5 1.4e-34 1 1.3 0.0 gene=SMEL4.1_11g000310.1 Name:"Similar to RKL1 Probable inactive receptor kinase At1g48480 (Arabidopsis thaliana OX=3702)"
SMEL4.1_04g014210.1.01 120.5 1.4e-34 1 1.2 0.0 gene=SMEL4.1_04g014210.1 Name:"Similar to At1g54610 Probable serine/threonine-protein kinase At1g54610 (Arabidopsis thaliana OX=3702)"
SMEL4.1_09g019210.1.01 120.4 1.5e-34 2 1.9 0.1 gene=SMEL4.1_09g019210.1 Name:"Similar to WNK1 Serine/threonine-protein kinase WNK1 (Arabidopsis thaliana OX=3702)"
SMEL4.1_08g026000.1.01 120.4 1.5e-34 1 1.3 0.0 gene=SMEL4.1_08g026000.1 Name:"Similar to At5g16590 Probable inactive receptor kinase At5g16590 (Arabidopsis thaliana OX=3702)"
SMEL4.1_03g022940.1.01 120.4 1.5e-34 1 1.3 0.0 gene=SMEL4.1_03g022940.1 Name:"Similar to PXC1 Leucine-rich repeat receptor-like protein kinase PXC1 (Arabidopsis thaliana OX=3702)"
SMEL4.1_01g025990.1.01 120.3 1.6e-34 1 1.2 0.0 gene=SMEL4.1_01g025990.1 Name:"Similar to ANX2 Receptor-like protein kinase ANXUR2 (Arabidopsis thaliana OX=3702)"
SMEL4.1_01g000970.1.01 120.3 1.7e-34 1 1.3 0.0 gene=SMEL4.1_01g000970.1 Name:"Similar to At5g23170 Serine/threonine-protein kinase-like protein At5g23170 (Arabidopsis thaliana OX=3702)"
SMEL4.1_03g034090.1.01 120.2 1.8e-34 1 1.1 0.0 gene=SMEL4.1_03g034090.1 Name:"Similar to MKK4 Mitogen-activated protein kinase kinase 4 (Arabidopsis thaliana OX=3702)"
SMEL4.1_05g024580.1.01 119.9 2.2e-34 1 1.1 0.0 gene=SMEL4.1_05g024580.1 Name:"Similar to MPK4 Mitogen-activated protein kinase 4 (Arabidopsis thaliana OX=3702)"
SMEL4.1_12g005430.1.01 119.9 2.2e-34 1 1.2 0.1 gene=SMEL4.1_12g005430.1 Name:"Similar to STY46 Serine/threonine-protein kinase STY46 (Arabidopsis thaliana OX=3702)"
SMEL4.1_08g025500.1.01 119.8 2.3e-34 1 1.2 0.0 gene=SMEL4.1_08g025500.1 Name:"Similar to WNK4 Probable serine/threonine-protein kinase WNK4 (Oryza sativa subsp. japonica OX=39947)"
SMEL4.1_07g025440.1.01 119.8 2.3e-34 1 1.2 0.0 gene=SMEL4.1_07g025440.1 Name:"Similar to RGI3 LRR receptor-like serine/threonine-protein kinase (Arabidopsis thaliana OX=3702)"
SMEL4.1_08g022640.1.01 119.5 2.9e-34 1 1.4 0.0 gene=SMEL4.1_08g022640.1 Name:"Similar to At1g12460 Probable LRR receptor-like serine/threonine-protein kinase At1g12460 (Arabidopsis thaliana OX=3702)"
SMEL4.1_00g000910.1.01 119.3 3.2e-34 1 1.1 0.0 gene=SMEL4.1_00g000910.1 Name:"Similar to WNK11 Probable serine/threonine-protein kinase WNK11 (Arabidopsis thaliana OX=3702)"
SMEL4.1_08g024300.1.01 119.2 3.5e-34 1 1.1 0.0 gene=SMEL4.1_08g024300.1 Name:"Similar to MMK2 Mitogen-activated protein kinase homolog MMK2 (Medicago sativa OX=3879)"
SMEL4.1_09g001400.1.01 119.0 3.9e-34 1 1.3 0.0 gene=SMEL4.1_09g001400.1 Name:"Similar to PXC1 Leucine-rich repeat receptor-like protein kinase PXC1 (Arabidopsis thaliana OX=3702)"
SMEL4.1_03g007030.1.01 118.7 4.9e-34 1 1.2 0.1 gene=SMEL4.1_03g007030.1 Name:"Similar to CDKG-2 Cyclin-dependent kinase G-2 (Oryza sativa subsp. indica OX=39946)"
SMEL4.1_07g019360.1.01 118.7 5e-34 2 2.1 0.0 gene=SMEL4.1_07g019360.1 Name:"Similar to PBL7 Probable serine/threonine-protein kinase PBL7 (Arabidopsis thaliana OX=3702)"
SMEL4.1_02g011380.1.01 118.7 5.1e-34 2 2.1 0.5 gene=SMEL4.1_02g011380.1 Name:"Similar to At3g47570 Probable LRR receptor-like serine/threonine-protein kinase At3g47570 (Arabidopsis thaliana OX=3702)"
SMEL4.1_12g013130.1.01 118.7 5.2e-34 1 1.1 0.0 gene=SMEL4.1_12g013130.1 Name:"Similar to NTF6 Mitogen-activated protein kinase homolog NTF6 (Nicotiana tabacum OX=4097)"
SMEL4.1_06g012730.1.01 118.5 5.6e-34 1 1.3 0.0 gene=SMEL4.1_06g012730.1 Name:"Similar to LECRK3 G-type lectin S-receptor-like serine/threonine-protein kinase LECRK3 (Oryza sativa subsp. indica OX=39946)"
SMEL4.1_01g038660.1.01 118.4 6e-34 1 1.2 0.1 gene=SMEL4.1_01g038660.1 Name:"Similar to RLK1 G-type lectin S-receptor-like serine/threonine-protein kinase RLK1 (Arabidopsis thaliana OX=3702)"
SMEL4.1_07g016610.1.01 118.4 6.1e-34 1 1.1 0.0 gene=SMEL4.1_07g016610.1 Name:"Similar to MAPKKK18 Mitogen-activated protein kinase kinase kinase 18 (Arabidopsis thaliana OX=3702)"
SMEL4.1_03g012050.1.01 118.3 6.7e-34 1 1.2 0.0 gene=SMEL4.1_03g012050.1 Name:"Similar to ANX1 Receptor-like protein kinase ANXUR1 (Arabidopsis thaliana OX=3702)"
SMEL4.1_02g011630.1.01 118.3 6.8e-34 1 1.1 0.0 gene=SMEL4.1_02g011630.1 Name:"Similar to At1g07650 Probable LRR receptor-like serine/threonine-protein kinase At1g07650 (Arabidopsis thaliana OX=3702)"
SMEL4.1_10g018010.1.01 118.1 7.4e-34 1 1.2 0.0 gene=SMEL4.1_10g018010.1 Name:"Similar to STY46 Serine/threonine-protein kinase STY46 (Arabidopsis thaliana OX=3702)"
SMEL4.1_07g016570.1.01 118.1 7.5e-34 1 1.1 0.0 gene=SMEL4.1_07g016570.1 Name:"Similar to MAPKKK18 Mitogen-activated protein kinase kinase kinase 18 (Arabidopsis thaliana OX=3702)"
SMEL4.1_01g038680.1.01 118.1 7.6e-34 1 1.0 0.2 gene=SMEL4.1_01g038680.1 Name:"Similar to LECRK3 G-type lectin S-receptor-like serine/threonine-protein kinase LECRK3 (Oryza sativa subsp. japonica OX=39947)"
SMEL4.1_09g020910.1.01 118.1 7.9e-34 2 2.0 0.4 gene=SMEL4.1_09g020910.1 Name:"Similar to STY13 Serine/threonine-protein kinase STY13 (Arabidopsis thaliana OX=3702)"
SMEL4.1_03g028960.1.01 118.0 8.2e-34 2 2.3 0.0 gene=SMEL4.1_03g028960.1 Name:"Similar to At1g80870 Putative receptor-like protein kinase At1g80870 (Arabidopsis thaliana OX=3702)"
SMEL4.1_05g024960.1.01 117.6 1.1e-33 2 2.1 0.0 gene=SMEL4.1_05g024960.1 Name:"Similar to At4g31250 Probable LRR receptor-like serine/threonine-protein kinase At4g31250 (Arabidopsis thaliana OX=3702)"
SMEL4.1_06g021510.1.01 117.4 1.3e-33 2 2.3 0.0 gene=SMEL4.1_06g021510.1 Name:"Similar to IREH1 Probable serine/threonine protein kinase IREH1 (Arabidopsis thaliana OX=3702)"
SMEL4.1_07g016600.1.01 117.4 1.3e-33 1 1.1 0.0 gene=SMEL4.1_07g016600.1 Name:"Similar to MAPKKK18 Mitogen-activated protein kinase kinase kinase 18 (Arabidopsis thaliana OX=3702)"
SMEL4.1_11g014840.1.01 117.3 1.3e-33 1 1.1 0.1 gene=SMEL4.1_11g014840.1 Name:"Similar to CDKG-2 Cyclin-dependent kinase G-2 (Oryza sativa subsp. indica OX=39946)"
SMEL4.1_10g012250.1.01 117.0 1.6e-33 1 1.2 0.0 gene=SMEL4.1_10g012250.1 Name:"Similar to At5g58300 Probable inactive receptor kinase At5g58300 (Arabidopsis thaliana OX=3702)"
SMEL4.1_02g011530.1.01 117.0 1.6e-33 1 1.2 0.0 gene=SMEL4.1_02g011530.1 Name:"Similar to LRR-RLK Probable leucine-rich repeat receptor-like serine/threonine-protein kinase At3g14840 (Arabidopsis thaliana OX=3702)"
SMEL4.1_11g023820.1.01 117.0 1.6e-33 1 1.3 0.4 gene=SMEL4.1_11g023820.1 Name:"Similar to XA21 Receptor kinase-like protein Xa21 (Oryza sativa subsp. indica OX=39946)"
SMEL4.1_04g016620.1.01 116.9 1.8e-33 1 1.1 0.0 gene=SMEL4.1_04g016620.1 Name:"Similar to SAPK2 Serine/threonine-protein kinase SAPK2 (Oryza sativa subsp. indica OX=39946)"
SMEL4.1_03g029790.1.01 116.8 2e-33 2 2.2 0.0 gene=SMEL4.1_03g029790.1 Name:"Similar to IREH1 Probable serine/threonine protein kinase IREH1 (Arabidopsis thaliana OX=3702)"
SMEL4.1_02g026000.1.01 116.6 2.2e-33 1 1.1 0.0 gene=SMEL4.1_02g026000.1 Name:"Similar to MAPKKK20 Mitogen-activated protein kinase kinase kinase 20 (Arabidopsis thaliana OX=3702)"
SMEL4.1_04g020210.1.01 116.6 2.2e-33 1 2.1 0.0 gene=SMEL4.1_04g020210.1 Name:"Similar to MAPKKK5 Mitogen-activated protein kinase kinase kinase 5 (Arabidopsis thaliana OX=3702)"
SMEL4.1_07g022170.1.01 116.5 2.3e-33 1 1.1 0.0 gene=SMEL4.1_07g022170.1 Name:"Similar to CRPK1 Cold-responsive protein kinase 1 (Arabidopsis thaliana OX=3702)"
SMEL4.1_03g020240.1.01 116.1 3.1e-33 2 2.4 0.0 gene=SMEL4.1_03g020240.1 Name:"Similar to TIO Serine/threonine-protein kinase TIO (Arabidopsis thaliana OX=3702)"
SMEL4.1_05g017210.1.01 115.8 3.9e-33 1 1.1 0.0 gene=SMEL4.1_05g017210.1 Name:"Similar to SAPK1 Serine/threonine-protein kinase SAPK1 (Oryza sativa subsp. japonica OX=39947)"
SMEL4.1_09g010840.1.01 115.7 4.1e-33 1 1.2 0.0 gene=SMEL4.1_09g010840.1 Name:"Similar to At5g58300 Probable inactive receptor kinase At5g58300 (Arabidopsis thaliana OX=3702)"
SMEL4.1_07g016590.1.01 115.5 4.8e-33 1 1.1 0.0 gene=SMEL4.1_07g016590.1 Name:"Similar to MAPKKK18 Mitogen-activated protein kinase kinase kinase 18 (Arabidopsis thaliana OX=3702)"
SMEL4.1_05g008450.1.01 115.5 4.8e-33 1 1.2 0.0 gene=SMEL4.1_05g008450.1 Name:"Similar to IBS1 Protein IMPAIRED IN BABA-INDUCED STERILITY 1 (Arabidopsis thaliana OX=3702)"
SMEL4.1_04g021710.1.01 115.4 4.9e-33 1 1.2 0.0 gene=SMEL4.1_04g021710.1 Name:"Similar to NTF3 Mitogen-activated protein kinase homolog NTF3 (Nicotiana tabacum OX=4097)"
SMEL4.1_01g008510.1.01 115.3 5.5e-33 1 1.2 0.0 gene=SMEL4.1_01g008510.1 Name:"Similar to PEPKR2 Serine/threonine-protein kinase PEPKR2 (Arabidopsis thaliana OX=3702)"
SMEL4.1_03g016850.1.01 114.9 7.3e-33 1 1.1 0.0 gene=SMEL4.1_03g016850.1 Name:"Similar to CPK17 Calcium-dependent protein kinase 17 (Arabidopsis thaliana OX=3702)"
SMEL4.1_07g001640.1.01 114.8 7.7e-33 1 1.5 0.0 gene=SMEL4.1_07g001640.1 Name:"Similar to At2g24230 Probable LRR receptor-like serine/threonine-protein kinase At2g24230 (Arabidopsis thaliana OX=3702)"
SMEL4.1_07g021790.1.01 114.7 8.2e-33 1 1.2 0.0 gene=SMEL4.1_07g021790.1 Name:"Similar to STRK1 Salt tolerance receptor-like cytoplasmic kinase 1 (Oryza sativa subsp. japonica OX=39947)"
SMEL4.1_11g023520.1.01 114.7 8.5e-33 1 1.4 0.0 gene=SMEL4.1_11g023520.1 Name:"Similar to XA21 Receptor kinase-like protein Xa21 (Oryza sativa subsp. indica OX=39946)"
SMEL4.1_12g011870.1.01 114.4 1e-32 1 1.4 0.0 gene=SMEL4.1_12g011870.1 Name:"Similar to PUB33 U-box domain-containing protein 33 (Arabidopsis thaliana OX=3702)"
SMEL4.1_12g014480.1.01 114.3 1.1e-32 2 2.2 0.0 gene=SMEL4.1_12g014480.1 Name:"Similar to TOUSLED Serine/threonine-protein kinase TOUSLED (Arabidopsis thaliana OX=3702)"
SMEL4.1_09g007490.1.01 114.0 1.3e-32 1 1.0 0.1 gene=SMEL4.1_09g007490.1 Name:"Similar to STY46 Serine/threonine-protein kinase STY46 (Arabidopsis thaliana OX=3702)"
SMEL4.1_02g027500.1.01 114.0 1.4e-32 1 2.0 0.0 gene=SMEL4.1_02g027500.1 Name:"Similar to SRK2I Serine/threonine-protein kinase SRK2I (Arabidopsis thaliana OX=3702)"
SMEL4.1_06g003150.1.01 113.7 1.7e-32 1 1.2 0.0 gene=SMEL4.1_06g003150.1 Name:"Similar to At3g47570 Probable LRR receptor-like serine/threonine-protein kinase At3g47570 (Arabidopsis thaliana OX=3702)"
SMEL4.1_10g001950.1.01 113.6 1.7e-32 1 1.2 0.0 gene=SMEL4.1_10g001950.1 Name:"Similar to At1g68400 Probable leucine-rich repeat receptor-like protein kinase At1g68400 (Arabidopsis thaliana OX=3702)"
SMEL4.1_04g022060.1.01 113.4 2e-32 1 1.3 0.0 gene=SMEL4.1_04g022060.1 Name:"Similar to At4g36180 Probable LRR receptor-like serine/threonine-protein kinase At4g36180 (Arabidopsis thaliana OX=3702)"
SMEL4.1_08g018490.1.01 113.3 2.2e-32 1 1.4 0.0 gene=SMEL4.1_08g018490.1 Name:"Similar to PERK10 Proline-rich receptor-like protein kinase PERK10 (Arabidopsis thaliana OX=3702)"
SMEL4.1_07g024490.1.01 113.2 2.4e-32 1 1.1 0.0 gene=SMEL4.1_07g024490.1 Name:"Similar to MAPKKK17 Mitogen-activated protein kinase kinase kinase 17 (Arabidopsis thaliana OX=3702)"
SMEL4.1_06g021580.1.01 113.2 2.4e-32 1 1.4 0.0 gene=SMEL4.1_06g021580.1 Name:"Similar to MPK9 Mitogen-activated protein kinase 9 (Arabidopsis thaliana OX=3702)"
SMEL4.1_06g018610.1.01 113.1 2.5e-32 1 1.2 0.0 gene=SMEL4.1_06g018610.1 Name:"Similar to At1g54610 Probable serine/threonine-protein kinase At1g54610 (Arabidopsis thaliana OX=3702)"
SMEL4.1_07g003230.1.01 113.1 2.5e-32 1 1.3 0.0 gene=SMEL4.1_07g003230.1 Name:"Similar to WAKL10 Wall-associated receptor kinase-like 10 (Arabidopsis thaliana OX=3702)"
SMEL4.1_06g018950.1.01 112.9 3e-32 1 1.6 0.0 gene=SMEL4.1_06g018950.1 Name:"Similar to SRF5 Protein STRUBBELIG-RECEPTOR FAMILY 5 (Arabidopsis thaliana OX=3702)"
SMEL4.1_11g019190.1.01 112.6 3.6e-32 1 1.2 0.0 gene=SMEL4.1_11g019190.1 Name:"Similar to MPK15 Mitogen-activated protein kinase 15 (Arabidopsis thaliana OX=3702)"
SMEL4.1_02g030170.1.01 112.3 4.3e-32 1 1.4 0.0 gene=SMEL4.1_02g030170.1 Name:"Similar to NORK Nodulation receptor kinase (Medicago truncatula OX=3880)"
SMEL4.1_01g015420.1.01 112.2 4.7e-32 1 1.1 0.0 gene=SMEL4.1_01g015420.1 Name:"Similar to MPK4 Mitogen-activated protein kinase 4 (Arabidopsis thaliana OX=3702)"
SMEL4.1_04g021060.1.01 112.2 5e-32 1 2.3 0.0 gene=SMEL4.1_04g021060.1 Name:"Similar to IRE4 Probable serine/threonine protein kinase IRE4 (Arabidopsis thaliana OX=3702)"
SMEL4.1_06g004880.1.01 112.1 5.3e-32 1 1.2 0.0 gene=SMEL4.1_06g004880.1 Name:"Similar to MPK3 Mitogen-activated protein kinase 3 (Arabidopsis thaliana OX=3702)"
SMEL4.1_07g024280.1.01 112.0 5.6e-32 1 1.2 0.0 gene=SMEL4.1_07g024280.1 Name:"Similar to CPK19 Calcium-dependent protein kinase 19 (Oryza sativa subsp. japonica OX=39947)"
SMEL4.1_10g000210.1.01 111.9 6e-32 1 1.3 0.0 gene=SMEL4.1_10g000210.1 Name:"Similar to MPK15 Mitogen-activated protein kinase 15 (Arabidopsis thaliana OX=3702)"
SMEL4.1_11g026180.1.01 111.9 6.1e-32 1 1.0 0.0 gene=SMEL4.1_11g026180.1 Name:"Similar to PPCK2 Phosphoenolpyruvate carboxylase kinase 2 (Arabidopsis thaliana OX=3702)"
SMEL4.1_10g012980.1.01 111.7 6.7e-32 1 1.4 0.0 gene=SMEL4.1_10g012980.1 Name:"Similar to At1g27190 Probable inactive receptor kinase At1g27190 (Arabidopsis thaliana OX=3702)"
SMEL4.1_05g019450.1.01 111.7 6.7e-32 1 1.1 0.0 gene=SMEL4.1_05g019450.1 Name:"Similar to CDC2A Cell division control protein 2 homolog A (Antirrhinum majus OX=4151)"
SMEL4.1_12g017900.1.01 111.7 6.9e-32 1 1.1 0.0 gene=SMEL4.1_12g017900.1 Name:"Similar to CDC2A Cell division control protein 2 homolog A (Antirrhinum majus OX=4151)"
SMEL4.1_03g015230.1.01 111.7 7e-32 2 2.2 0.0 gene=SMEL4.1_03g015230.1 Name:"Similar to IRE Probable serine/threonine protein kinase IRE (Arabidopsis thaliana OX=3702)"
SMEL4.1_08g014060.1.01 111.6 7.3e-32 1 1.0 0.0 gene=SMEL4.1_08g014060.1 Name:"Similar to CDC2A Cell division control protein 2 homolog A (Antirrhinum majus OX=4151)"
SMEL4.1_10g005520.1.01 111.6 7.6e-32 1 1.2 0.0 gene=SMEL4.1_10g005520.1 Name:"Similar to CPK2 Calcium-dependent protein kinase 2 (Zea mays OX=4577)"
SMEL4.1_01g024720.1.01 111.5 7.8e-32 1 1.3 0.0 gene=SMEL4.1_01g024720.1 Name:"Similar to MPK16 Mitogen-activated protein kinase 16 (Arabidopsis thaliana OX=3702)"
SMEL4.1_12g007480.1.01 111.5 8e-32 1 1.2 0.0 gene=SMEL4.1_12g007480.1 Name:"Similar to At1g09600 Probable serine/threonine-protein kinase At1g09600 (Arabidopsis thaliana OX=3702)"
SMEL4.1_10g005260.1.01 111.4 8.2e-32 1 1.2 0.0 gene=SMEL4.1_10g005260.1 Name:"Similar to At1g33260 Probable receptor-like protein kinase At1g33260 (Arabidopsis thaliana OX=3702)"
SMEL4.1_01g009130.1.01 111.4 8.6e-32 1 1.4 0.0 gene=SMEL4.1_01g009130.1 Name:"Similar to At2g26730 Probable inactive receptor kinase At2g26730 (Arabidopsis thaliana OX=3702)"
SMEL4.1_07g020660.1.01 111.0 1.1e-31 1 1.3 0.0 gene=SMEL4.1_07g020660.1 Name:"Similar to MPK10 Mitogen-activated protein kinase 10 (Oryza sativa subsp. japonica OX=39947)"
SMEL4.1_01g012750.1.01 111.0 1.1e-31 1 1.2 0.0 gene=SMEL4.1_01g012750.1 Name:"Similar to WNK1 Serine/threonine-protein kinase WNK1 (Arabidopsis thaliana OX=3702)"
SMEL4.1_10g012270.1.01 110.8 1.3e-31 1 1.2 0.0 gene=SMEL4.1_10g012270.1 Name:"Similar to ATPK2 Serine/threonine-protein kinase AtPK2/AtPK19 (Arabidopsis thaliana OX=3702)"
SMEL4.1_06g002160.1.01 110.5 1.6e-31 1 1.2 0.0 gene=SMEL4.1_06g002160.1 Name:"Similar to At3g47570 Probable LRR receptor-like serine/threonine-protein kinase At3g47570 (Arabidopsis thaliana OX=3702)"
SMEL4.1_02g022170.1.01 110.4 1.7e-31 1 1.1 0.0 gene=SMEL4.1_02g022170.1 Name:"Similar to MPK7 Mitogen-activated protein kinase 7 (Arabidopsis thaliana OX=3702)"
SMEL4.1_00g009180.1.01 110.2 1.9e-31 2 2.1 0.0 gene=SMEL4.1_00g009180.1 Name:"Similar to MIK2 MDIS1-interacting receptor like kinase 2 (Arabidopsis thaliana OX=3702)"
SMEL4.1_08g026490.1.01 109.9 2.4e-31 1 1.5 0.0 gene=SMEL4.1_08g026490.1 Name:"Similar to At4g23740 Probable inactive receptor kinase At4g23740 (Arabidopsis thaliana OX=3702)"
SMEL4.1_02g028270.1.01 109.6 3.1e-31 1 1.3 0.0 gene=SMEL4.1_02g028270.1 Name:"Similar to IBS1 Protein IMPAIRED IN BABA-INDUCED STERILITY 1 (Arabidopsis thaliana OX=3702)"
SMEL4.1_03g002020.1.01 109.5 3.1e-31 1 1.3 0.0 gene=SMEL4.1_03g002020.1 Name:"Similar to CPK21 Calcium-dependent protein kinase 21 (Arabidopsis thaliana OX=3702)"
SMEL4.1_01g037600.1.01 109.5 3.1e-31 1 1.2 0.0 gene=SMEL4.1_01g037600.1 Name:"Similar to At1g11330 G-type lectin S-receptor-like serine/threonine-protein kinase At1g11330 (Arabidopsis thaliana OX=3702)"
SMEL4.1_06g025830.1.01 109.5 3.2e-31 2 2.2 0.0 gene=SMEL4.1_06g025830.1 Name:"Similar to KIPK1 Serine/threonine-protein kinase KIPK1 (Arabidopsis thaliana OX=3702)"
SMEL4.1_01g019610.1.01 109.2 3.9e-31 2 2.1 0.0 gene=SMEL4.1_01g019610.1 Name:"Similar to PEPKR2 Serine/threonine-protein kinase PEPKR2 (Arabidopsis thaliana OX=3702)"
SMEL4.1_04g016120.1.01 109.2 4e-31 1 1.2 0.0 gene=SMEL4.1_04g016120.1 Name:"Similar to MIK2 MDIS1-interacting receptor like kinase 2 (Arabidopsis thaliana OX=3702)"
SMEL4.1_01g014390.1.01 109.0 4.5e-31 1 1.2 0.0 gene=SMEL4.1_01g014390.1 Name:"Similar to WNK4 Probable serine/threonine-protein kinase WNK4 (Oryza sativa subsp. japonica OX=39947)"
SMEL4.1_07g022630.1.01 108.9 5e-31 1 1.3 0.0 gene=SMEL4.1_07g022630.1 Name:"Similar to At1g09600 Probable serine/threonine-protein kinase At1g09600 (Arabidopsis thaliana OX=3702)"
SMEL4.1_10g003260.1.01 108.7 5.8e-31 1 2.2 0.0 gene=SMEL4.1_10g003260.1 Name:"Similar to HPCA1 Leucine-rich repeat receptor protein kinase HPCA1 (Arabidopsis thaliana OX=3702)"
SMEL4.1_10g010280.1.01 108.6 5.9e-31 1 1.1 0.0 gene=SMEL4.1_10g010280.1 Name:"Similar to PDPK2 3-phosphoinositide-dependent protein kinase 2 (Arabidopsis thaliana OX=3702)"
SMEL4.1_01g035880.1.01 108.4 6.9e-31 1 2.1 0.1 gene=SMEL4.1_01g035880.1 Name:"Similar to CIPK3 CBL-interacting serine/threonine-protein kinase 3 (Arabidopsis thaliana OX=3702)"
SMEL4.1_09g010100.1.01 108.4 7.1e-31 1 1.3 0.0 gene=SMEL4.1_09g010100.1 Name:"Similar to WNK5 Probable serine/threonine-protein kinase WNK5 (Arabidopsis thaliana OX=3702)"
SMEL4.1_04g002760.1.01 108.3 7.6e-31 1 1.4 0.0 gene=SMEL4.1_04g002760.1 Name:"Similar to MPK19 Mitogen-activated protein kinase 19 (Arabidopsis thaliana OX=3702)"
SMEL4.1_06g016960.1.01 108.3 7.6e-31 1 1.1 0.1 gene=SMEL4.1_06g016960.1 Name:"Similar to MAPKKK20 Mitogen-activated protein kinase kinase kinase 20 (Arabidopsis thaliana OX=3702)"
SMEL4.1_06g012580.1.01 108.1 8.4e-31 1 1.0 0.0 gene=SMEL4.1_06g012580.1 Name:"Similar to PPCK1 Phosphoenolpyruvate carboxylase kinase 1 (Arabidopsis thaliana OX=3702)"
SMEL4.1_05g010820.1.01 107.9 9.6e-31 1 1.1 0.0 gene=SMEL4.1_05g010820.1 Name:"Similar to CDKE-1 Cyclin-dependent kinase E-1 (Oryza sativa subsp. japonica OX=39947)"
SMEL4.1_07g021700.1.01 107.6 1.2e-30 1 1.3 0.0 gene=SMEL4.1_07g021700.1 Name:"Similar to MPK19 Mitogen-activated protein kinase 19 (Arabidopsis thaliana OX=3702)"
SMEL4.1_03g018920.1.01 107.2 1.6e-30 1 1.3 0.0 gene=SMEL4.1_03g018920.1 Name:"Similar to At4g23740 Probable inactive receptor kinase At4g23740 (Arabidopsis thaliana OX=3702)"
SMEL4.1_03g022960.1.01 107.2 1.6e-30 1 1.8 0.0 gene=SMEL4.1_03g022960.1 Name:"Similar to MKK3 Mitogen-activated protein kinase kinase 3 (Arabidopsis thaliana OX=3702)"
SMEL4.1_01g029610.1.01 106.8 2.2e-30 1 1.0 0.0 gene=SMEL4.1_01g029610.1 Name:"Similar to WAK4 Wall-associated receptor kinase 4 (Arabidopsis thaliana OX=3702)"
SMEL4.1_03g001990.1.01 106.7 2.3e-30 1 1.3 0.0 gene=SMEL4.1_03g001990.1 Name:"Similar to CPK21 Calcium-dependent protein kinase 21 (Arabidopsis thaliana OX=3702)"
SMEL4.1_11g001540.1.01 106.4 2.8e-30 2 1.4 0.0 gene=SMEL4.1_11g001540.1 Name:"Similar to PDPK2 3-phosphoinositide-dependent protein kinase 2 (Arabidopsis thaliana OX=3702)"
SMEL4.1_05g007080.1.01 106.3 3.1e-30 1 1.2 0.0 gene=SMEL4.1_05g007080.1 Name:"Similar to PRK3 Pollen receptor-like kinase 3 (Arabidopsis thaliana OX=3702)"
SMEL4.1_09g021720.1.01 106.3 3.1e-30 1 1.1 0.0 gene=SMEL4.1_09g021720.1 Name:"Similar to PPCK1 Phosphoenolpyruvate carboxylase kinase 1 (Arabidopsis thaliana OX=3702)"
SMEL4.1_01g006040.1.01 106.2 3.2e-30 1 1.2 0.0 gene=SMEL4.1_01g006040.1 Name:"Similar to SRK2E Serine/threonine-protein kinase SRK2E (Arabidopsis thaliana OX=3702)"
SMEL4.1_07g018860.1.01 106.2 3.3e-30 1 1.2 0.0 gene=SMEL4.1_07g018860.1 Name:"Similar to At1g09600 Probable serine/threonine-protein kinase At1g09600 (Arabidopsis thaliana OX=3702)"
SMEL4.1_10g000950.1.01 105.6 4.8e-30 2 2.3 0.0 gene=SMEL4.1_10g000950.1 Name:"Similar to ZAR1 Receptor protein kinase-like protein ZAR1 (Arabidopsis thaliana OX=3702)"
SMEL4.1_02g025760.1.01 105.6 4.8e-30 1 1.2 0.0 gene=SMEL4.1_02g025760.1 Name:"Similar to At5g67200 Probable inactive receptor kinase At5g67200 (Arabidopsis thaliana OX=3702)"
SMEL4.1_00g006330.1.01 105.5 5.2e-30 1 1.1 0.0 gene=SMEL4.1_00g006330.1 Name:"Similar to NTF4 Mitogen-activated protein kinase homolog NTF4 (Nicotiana tabacum OX=4097)"
SMEL4.1_05g004540.1.01 105.5 5.3e-30 1 1.0 0.0 gene=SMEL4.1_05g004540.1 Name:"Similar to PPCK2 Phosphoenolpyruvate carboxylase kinase 2 (Arabidopsis thaliana OX=3702)"
SMEL4.1_04g016110.1.01 105.4 5.6e-30 2 2.0 0.0 gene=SMEL4.1_04g016110.1 Name:"Similar to MIK2 MDIS1-interacting receptor like kinase 2 (Arabidopsis thaliana OX=3702)"
SMEL4.1_02g003560.1.01 105.4 5.7e-30 1 1.4 0.0 gene=SMEL4.1_02g003560.1 Name:"Similar to CPK19 Calcium-dependent protein kinase 19 (Oryza sativa subsp. japonica OX=39947)"
SMEL4.1_00g004060.1.01 105.3 6.3e-30 1 1.5 0.0 gene=SMEL4.1_00g004060.1 Name:"Similar to At4g36180 Probable LRR receptor-like serine/threonine-protein kinase At4g36180 (Arabidopsis thaliana OX=3702)"
SMEL4.1_11g020750.1.01 105.2 6.7e-30 1 1.2 0.0 gene=SMEL4.1_11g020750.1 Name:"Similar to At1g60630 Inactive leucine-rich repeat receptor-like serine/threonine-protein kinase At1g60630 (Arabidopsis thaliana OX=3702)"
SMEL4.1_10g007010.1.01 105.0 7.4e-30 2 2.1 0.0 gene=SMEL4.1_10g007010.1 Name:"Similar to AGC1-7 Serine/threonine-protein kinase AGC1-7 (Arabidopsis thaliana OX=3702)"
SMEL4.1_06g018280.1.01 105.0 7.6e-30 1 1.2 0.0 gene=SMEL4.1_06g018280.1 Name:"Similar to CPK11 Calcium-dependent protein kinase 11 (Arabidopsis thaliana OX=3702)"
SMEL4.1_02g020850.1.01 104.7 9.1e-30 1 1.2 0.0 gene=SMEL4.1_02g020850.1 Name:"Similar to CPK16 Calcium-dependent protein kinase 16 (Arabidopsis thaliana OX=3702)"
SMEL4.1_01g001760.1.01 104.6 1e-29 1 1.2 0.0 gene=SMEL4.1_01g001760.1 Name:"Similar to At1g09600 Probable serine/threonine-protein kinase At1g09600 (Arabidopsis thaliana OX=3702)"
SMEL4.1_06g028700.1.01 104.5 1.1e-29 1 1.3 0.0 gene=SMEL4.1_06g028700.1 Name:"Similar to WNK4 Probable serine/threonine-protein kinase WNK4 (Arabidopsis thaliana OX=3702)"
SMEL4.1_06g012720.1.01 104.5 1.1e-29 1 1.2 0.0 gene=SMEL4.1_06g012720.1 Name:"Similar to At1g49180 Serine/threonine-protein kinase ATG1t (Arabidopsis thaliana OX=3702)"
SMEL4.1_11g017040.1.01 104.4 1.1e-29 4 3.6 4.0 gene=SMEL4.1_11g017040.1 Name:"Similar to XA21 Receptor kinase-like protein Xa21 (Oryza sativa subsp. indica OX=39946)"
SMEL4.1_04g000170.1.01 104.3 1.2e-29 3 2.5 0.0 gene=SMEL4.1_04g000170.1 Name:"Similar to D6PKL2 Serine/threonine-protein kinase D6PKL2 (Arabidopsis thaliana OX=3702)"
SMEL4.1_00g005980.1.01 104.2 1.3e-29 2 2.7 0.0 gene=SMEL4.1_00g005980.1 Name:"Similar to PBL26 Probable serine/threonine-protein kinase PBL26 (Arabidopsis thaliana OX=3702)"
SMEL4.1_01g011980.1.01 104.2 1.4e-29 1 1.1 0.0 gene=SMEL4.1_01g011980.1 Name:"Similar to At1g54610 Probable serine/threonine-protein kinase At1g54610 (Arabidopsis thaliana OX=3702)"
SMEL4.1_00g001250.1.01 104.0 1.5e-29 2 1.7 0.0 gene=SMEL4.1_00g001250.1 Name:"Similar to CPK17 Calcium-dependent protein kinase 17 (Arabidopsis thaliana OX=3702)"
SMEL4.1_01g025860.1.01 103.9 1.6e-29 1 1.2 0.0 gene=SMEL4.1_01g025860.1 Name:"Similar to At1g54610 Probable serine/threonine-protein kinase At1g54610 (Arabidopsis thaliana OX=3702)"
SMEL4.1_11g009500.1.01 103.9 1.6e-29 2 2.1 0.0 gene=SMEL4.1_11g009500.1 Name:"Similar to CDKC-2 Cyclin-dependent kinase C-2 (Oryza sativa subsp. japonica OX=39947)"
SMEL4.1_03g007620.1.01 103.9 1.7e-29 1 1.9 0.0 gene=SMEL4.1_03g007620.1 Name:"Similar to ZAR1 Receptor protein kinase-like protein ZAR1 (Arabidopsis thaliana OX=3702)"
SMEL4.1_02g020060.1.01 103.6 2e-29 2 2.1 0.0 gene=SMEL4.1_02g020060.1 Name:"Similar to LRK10 Rust resistance kinase Lr10 (Triticum aestivum OX=4565)"
SMEL4.1_06g025260.1.01 103.4 2.3e-29 1 2.2 0.1 gene=SMEL4.1_06g025260.1 Name:"Similar to CDKC-1 Cyclin-dependent kinase C-1 (Arabidopsis thaliana OX=3702)"
SMEL4.1_06g003020.1.01 103.2 2.6e-29 1 1.7 0.0 gene=SMEL4.1_06g003020.1 Name:"Similar to At3g47570 Probable LRR receptor-like serine/threonine-protein kinase At3g47570 (Arabidopsis thaliana OX=3702)"
SMEL4.1_12g001940.1.01 103.0 3.1e-29 1 1.2 0.0 gene=SMEL4.1_12g001940.1 Name:"Similar to PRK3 Pollen receptor-like kinase 3 (Arabidopsis thaliana OX=3702)"
SMEL4.1_06g017630.1.01 102.6 4.1e-29 1 1.1 0.0 gene=SMEL4.1_06g017630.1 Name:"Similar to MAPKKK20 Mitogen-activated protein kinase kinase kinase 20 (Arabidopsis thaliana OX=3702)"
SMEL4.1_04g003860.1.01 102.4 4.6e-29 1 1.2 0.0 gene=SMEL4.1_04g003860.1 Name:"Similar to At1g09600 Probable serine/threonine-protein kinase At1g09600 (Arabidopsis thaliana OX=3702)"
SMEL4.1_02g029130.1.01 102.3 5.2e-29 1 1.2 0.0 gene=SMEL4.1_02g029130.1 Name:"Similar to BIR2 Inactive LRR receptor-like serine/threonine-protein kinase BIR2 (Arabidopsis thaliana OX=3702)"
SMEL4.1_06g001210.1.01 102.2 5.5e-29 2 2.4 0.5 gene=SMEL4.1_06g001210.1 Name:"Similar to IREH1 Probable serine/threonine protein kinase IREH1 (Arabidopsis thaliana OX=3702)"
SMEL4.1_03g021030.1.01 102.1 5.7e-29 1 1.1 0.0 gene=SMEL4.1_03g021030.1 Name:"Similar to At1g54610 Probable serine/threonine-protein kinase At1g54610 (Arabidopsis thaliana OX=3702)"
SMEL4.1_06g024970.1.01 101.8 7e-29 2 1.4 0.0 gene=SMEL4.1_06g024970.1 Name:"Similar to CPK24 Calcium-dependent protein kinase 24 (Arabidopsis thaliana OX=3702)"
SMEL4.1_09g003070.1.01 101.7 7.5e-29 3 3.2 0.1 gene=SMEL4.1_09g003070.1 Name:"Similar to At1g11330 G-type lectin S-receptor-like serine/threonine-protein kinase At1g11330 (Arabidopsis thaliana OX=3702)"
SMEL4.1_09g021600.1.01 101.7 7.9e-29 2 2.6 1.3 gene=SMEL4.1_09g021600.1 Name:"Similar to IRE3 Probable serine/threonine protein kinase IRE3 (Arabidopsis thaliana OX=3702)"
SMEL4.1_07g025300.1.01 101.6 8e-29 2 2.3 0.0 gene=SMEL4.1_07g025300.1 Name:"Similar to D6PKL2 Serine/threonine-protein kinase D6PKL2 (Arabidopsis thaliana OX=3702)"
SMEL4.1_08g017430.1.01 101.5 8.6e-29 1 1.1 0.0 gene=SMEL4.1_08g017430.1 Name:"Similar to At4g31250 Probable LRR receptor-like serine/threonine-protein kinase At4g31250 (Arabidopsis thaliana OX=3702)"
SMEL4.1_08g000240.1.01 101.3 1e-28 2 1.7 0.0 gene=SMEL4.1_08g000240.1 Name:"Similar to CPK1 Calcium-dependent protein kinase 1 (Oryza sativa subsp. japonica OX=39947)"
SMEL4.1_11g022960.1.01 101.2 1.1e-28 2 2.2 0.0 gene=SMEL4.1_11g022960.1 Name:"Similar to D6PKL2 Serine/threonine-protein kinase D6PKL2 (Arabidopsis thaliana OX=3702)"
SMEL4.1_11g012290.1.01 101.2 1.1e-28 1 1.2 0.0 gene=SMEL4.1_11g012290.1 Name:"Similar to Calcium-dependent protein kinase SK5 (Glycine max OX=3847)"
SMEL4.1_03g034380.1.01 101.1 1.2e-28 1 1.2 0.0 gene=SMEL4.1_03g034380.1 Name:"Similar to PRK1 Pollen receptor-like kinase 1 (Petunia integrifolia OX=4103)"
SMEL4.1_03g014060.1.01 101.0 1.3e-28 1 1.5 0.0 gene=SMEL4.1_03g014060.1 Name:"Similar to HMA4 Copper-transporting ATPase HMA4 (Oryza sativa subsp. japonica OX=39947)"
SMEL4.1_09g000770.1.01 100.9 1.4e-28 2 2.3 0.0 gene=SMEL4.1_09g000770.1 Name:"Similar to KIPK1 Serine/threonine-protein kinase KIPK1 (Arabidopsis thaliana OX=3702)"
SMEL4.1_12g013200.1.01 100.7 1.5e-28 1 2.3 0.0 gene=SMEL4.1_12g013200.1 Name:"Similar to PHOT1 Phototropin-1 (Arabidopsis thaliana OX=3702)"
SMEL4.1_02g009580.1.01 100.6 1.6e-28 1 1.2 0.0 gene=SMEL4.1_02g009580.1 Name:"Similar to BIR2 Inactive LRR receptor-like serine/threonine-protein kinase BIR2 (Arabidopsis thaliana OX=3702)"
SMEL4.1_10g018160.1.01 100.5 1.7e-28 2 1.6 0.0 gene=SMEL4.1_10g018160.1 Name:"Similar to WAK2 Wall-associated receptor kinase 2 (Arabidopsis thaliana OX=3702)"
SMEL4.1_01g027680.1.01 100.5 1.7e-28 2 2.1 0.1 gene=SMEL4.1_01g027680.1 Name:"Similar to SD11 G-type lectin S-receptor-like serine/threonine-protein kinase SD1-1 (Arabidopsis thaliana OX=3702)"
SMEL4.1_03g002480.1.01 100.0 2.6e-28 1 1.3 0.0 gene=SMEL4.1_03g002480.1 Name:"Similar to At4g36180 Probable LRR receptor-like serine/threonine-protein kinase At4g36180 (Arabidopsis thaliana OX=3702)"
SMEL4.1_12g017090.1.01 99.9 2.7e-28 1 1.4 0.0 gene=SMEL4.1_12g017090.1 Name:"Similar to GRIK2 Serine/threonine-protein kinase GRIK2 (Arabidopsis thaliana OX=3702)"
SMEL4.1_10g026780.1.01 99.8 2.9e-28 1 1.3 0.0 gene=SMEL4.1_10g026780.1 Name:"Similar to CRK1 CDPK-related kinase 1 (Arabidopsis thaliana OX=3702)"
SMEL4.1_02g013490.1.01 99.8 2.9e-28 1 1.2 0.0 gene=SMEL4.1_02g013490.1 Name:"Similar to GHR1 LRR receptor-like serine/threonine-protein kinase GHR1 (Arabidopsis thaliana OX=3702)"
SMEL4.1_00g011560.1.01 99.6 3.3e-28 2 2.0 0.5 gene=SMEL4.1_00g011560.1 Name:"Similar to XA21 Receptor kinase-like protein Xa21 (Oryza sativa subsp. indica OX=39946)"
SMEL4.1_02g001600.1.01 99.5 3.5e-28 1 1.3 0.0 gene=SMEL4.1_02g001600.1 Name:"Similar to GHR1 LRR receptor-like serine/threonine-protein kinase GHR1 (Arabidopsis thaliana OX=3702)"
SMEL4.1_01g035960.1.01 99.4 3.9e-28 1 1.4 0.0 gene=SMEL4.1_01g035960.1 Name:"Similar to CPK17 Calcium-dependent protein kinase 17 (Arabidopsis thaliana OX=3702)"
SMEL4.1_12g006000.1.01 99.3 4.2e-28 1 1.3 0.0 gene=SMEL4.1_12g006000.1 Name:"Similar to CPK11 Calcium-dependent protein kinase 11 (Arabidopsis thaliana OX=3702)"
SMEL4.1_04g022720.1.01 99.2 4.3e-28 1 1.2 0.0 gene=SMEL4.1_04g022720.1 Name:"Similar to IRE1B Serine/threonine-protein kinase/endoribonuclease IRE1b (Arabidopsis thaliana OX=3702)"
SMEL4.1_05g006260.1.01 99.2 4.6e-28 1 1.2 0.0 gene=SMEL4.1_05g006260.1 Name:"Similar to Calcium-dependent protein kinase SK5 (Glycine max OX=3847)"
SMEL4.1_00g007570.1.01 99.2 4.6e-28 1 1.3 0.0 gene=SMEL4.1_00g007570.1 Name:"Similar to CPK11 Calcium-dependent protein kinase 11 (Arabidopsis thaliana OX=3702)"
SMEL4.1_03g025230.1.01 99.1 4.9e-28 1 1.2 0.0 gene=SMEL4.1_03g025230.1 Name:"Similar to CPK10 Calcium-dependent protein kinase 10 (Arabidopsis thaliana OX=3702)"
SMEL4.1_02g010090.1.01 98.9 5.3e-28 2 2.2 0.0 gene=SMEL4.1_02g010090.1 Name:"Similar to Protein kinase PVPK-1 (Phaseolus vulgaris OX=3885)"
SMEL4.1_03g013820.1.01 98.8 5.8e-28 1 1.6 0.0 gene=SMEL4.1_03g013820.1 Name:"Similar to TMKL1 Putative kinase-like protein TMKL1 (Arabidopsis thaliana OX=3702)"
SMEL4.1_03g003910.1.01 98.7 6.2e-28 1 1.1 0.0 gene=SMEL4.1_03g003910.1 Name:"Similar to XA21 Receptor kinase-like protein Xa21 (Oryza sativa subsp. indica OX=39946)"
SMEL4.1_04g011920.1.01 98.6 6.8e-28 2 2.2 0.0 gene=SMEL4.1_04g011920.1 Name:"Similar to LRK10 Rust resistance kinase Lr10 (Triticum aestivum OX=4565)"
SMEL4.1_11g016150.1.01 98.5 7.3e-28 2 2.4 0.6 gene=SMEL4.1_11g016150.1 Name:"Similar to At3g47570 Probable LRR receptor-like serine/threonine-protein kinase At3g47570 (Arabidopsis thaliana OX=3702)"
SMEL4.1_03g003090.1.01 98.4 7.6e-28 1 1.1 0.0 gene=SMEL4.1_03g003090.1 Name:"Similar to CDC2C Cell division control protein 2 homolog C (Antirrhinum majus OX=4151)"
SMEL4.1_11g015470.1.01 98.4 7.9e-28 2 2.1 0.3 gene=SMEL4.1_11g015470.1 Name:"Similar to XA21 Receptor kinase-like protein Xa21 (Oryza sativa subsp. indica OX=39946)"
SMEL4.1_05g018350.1.01 98.3 8.1e-28 2 2.2 0.1 gene=SMEL4.1_05g018350.1 Name:"Similar to IREH1 Probable serine/threonine protein kinase IREH1 (Arabidopsis thaliana OX=3702)"
SMEL4.1_12g015950.1.01 98.0 1e-27 2 2.6 0.0 gene=SMEL4.1_12g015950.1 Name:"Similar to KIPK2 Serine/threonine-protein kinase KIPK2 (Arabidopsis thaliana OX=3702)"
SMEL4.1_12g010660.1.01 98.0 1e-27 1 1.3 0.0 gene=SMEL4.1_12g010660.1 Name:"Similar to CPK17 Calcium-dependent protein kinase 17 (Arabidopsis thaliana OX=3702)"
SMEL4.1_03g033510.1.01 97.9 1.1e-27 1 1.4 0.0 gene=SMEL4.1_03g033510.1 Name:"Similar to PRK3 Pollen receptor-like kinase 3 (Arabidopsis thaliana OX=3702)"
SMEL4.1_12g010650.1.01 97.5 1.5e-27 2 2.2 0.0 gene=SMEL4.1_12g010650.1 Name:"Similar to BSK5 Serine/threonine-protein kinase BSK5 (Arabidopsis thaliana OX=3702)"
SMEL4.1_04g019810.1.01 97.3 1.7e-27 2 2.1 0.1 gene=SMEL4.1_04g019810.1 Name:"Similar to IRE Probable serine/threonine protein kinase IRE (Arabidopsis thaliana OX=3702)"
SMEL4.1_05g023720.1.01 97.0 2.1e-27 1 1.2 0.0 gene=SMEL4.1_05g023720.1 Name:"Similar to BSK7 Serine/threonine-protein kinase BSK7 (Arabidopsis thaliana OX=3702)"
SMEL4.1_02g024380.1.01 96.9 2.2e-27 2 2.2 0.0 gene=SMEL4.1_02g024380.1 Name:"Similar to Protein kinase PVPK-1 (Phaseolus vulgaris OX=3885)"
SMEL4.1_02g012470.1.01 96.9 2.3e-27 1 1.6 0.0 gene=SMEL4.1_02g012470.1 Name:"Similar to FLS2 LRR receptor-like serine/threonine-protein kinase FLS2 (Arabidopsis thaliana OX=3702)"
SMEL4.1_07g020040.1.01 96.5 2.9e-27 1 1.1 0.1 gene=SMEL4.1_07g020040.1 Name:"Similar to SD25 G-type lectin S-receptor-like serine/threonine-protein kinase SD2-5 (Arabidopsis thaliana OX=3702)"
SMEL4.1_11g022770.1.01 96.5 2.9e-27 1 1.6 0.0 gene=SMEL4.1_11g022770.1 Name:"Similar to PXC3 Leucine-rich repeat receptor-like tyrosine-protein kinase PXC3 (Arabidopsis thaliana OX=3702)"
SMEL4.1_02g017570.1.01 96.5 2.9e-27 2 2.4 0.0 gene=SMEL4.1_02g017570.1 Name:"Similar to At1g11330 G-type lectin S-receptor-like serine/threonine-protein kinase At1g11330 (Arabidopsis thaliana OX=3702)"
SMEL4.1_04g023430.1.01 96.4 3.2e-27 2 1.5 0.1 gene=SMEL4.1_04g023430.1 Name:"Similar to CPK29 Calcium-dependent protein kinase 29 (Arabidopsis thaliana OX=3702)"
SMEL4.1_05g024820.1.01 96.4 3.2e-27 2 2.0 0.0 gene=SMEL4.1_05g024820.1 Name:"Similar to CIPK9 CBL-interacting serine/threonine-protein kinase 9 (Arabidopsis thaliana OX=3702)"
SMEL4.1_10g026030.1.01 96.3 3.5e-27 1 1.3 0.0 gene=SMEL4.1_10g026030.1 Name:"Similar to CPK32 Calcium-dependent protein kinase 32 (Arabidopsis thaliana OX=3702)"
SMEL4.1_10g010670.1.01 96.2 3.7e-27 1 2.2 0.0 gene=SMEL4.1_10g010670.1 Name:"Similar to ZAR1 Receptor protein kinase-like protein ZAR1 (Arabidopsis thaliana OX=3702)"
SMEL4.1_01g018290.1.01 96.1 4e-27 2 2.1 0.0 gene=SMEL4.1_01g018290.1 Name:"Similar to D6PKL2 Serine/threonine-protein kinase D6PKL2 (Arabidopsis thaliana OX=3702)"
SMEL4.1_12g015940.1.01 96.1 4e-27 2 2.1 0.0 gene=SMEL4.1_12g015940.1 Name:"Similar to D6PKL2 Serine/threonine-protein kinase D6PKL2 (Arabidopsis thaliana OX=3702)"
SMEL4.1_04g023050.1.01 95.9 4.4e-27 1 1.3 0.0 gene=SMEL4.1_04g023050.1 Name:"Similar to BSK1 Serine/threonine-protein kinase BSK1 (Arabidopsis thaliana OX=3702)"
SMEL4.1_02g011470.1.01 95.8 4.9e-27 2 2.3 0.0 gene=SMEL4.1_02g011470.1 Name:"Similar to CAMRLK Calmodulin-binding receptor kinase CaMRLK (Arabidopsis thaliana OX=3702)"
SMEL4.1_11g016170.1.01 95.7 5.2e-27 2 2.1 2.0 gene=SMEL4.1_11g016170.1 Name:"Similar to XA21 Receptor kinase-like protein Xa21 (Oryza sativa subsp. indica OX=39946)"
SMEL4.1_04g022460.1.01 95.7 5.4e-27 1 1.3 0.0 gene=SMEL4.1_04g022460.1 Name:"Similar to FRS5 Protein FAR1-RELATED SEQUENCE 5 (Arabidopsis thaliana OX=3702)"
SMEL4.1_11g012500.1.01 95.6 5.4e-27 3 3.1 0.1 gene=SMEL4.1_11g012500.1 Name:"Similar to PBS1 Serine/threonine-protein kinase PBS1 (Arabidopsis thaliana OX=3702)"
SMEL4.1_12g001730.1.01 95.6 5.4e-27 2 2.2 0.1 gene=SMEL4.1_12g001730.1 Name:"Similar to IRE Probable serine/threonine protein kinase IRE (Arabidopsis thaliana OX=3702)"
SMEL4.1_02g011320.1.01 95.5 5.8e-27 1 1.1 0.0 gene=SMEL4.1_02g011320.1 Name:"Similar to ASK7 Shaggy-related protein kinase eta (Arabidopsis thaliana OX=3702)"
SMEL4.1_01g019470.1.01 95.5 6.1e-27 1 1.2 0.0 gene=SMEL4.1_01g019470.1 Name:"Similar to BSK2 Serine/threonine-protein kinase BSK2 (Arabidopsis thaliana OX=3702)"
SMEL4.1_07g011570.1.01 95.4 6.3e-27 2 2.0 0.0 gene=SMEL4.1_07g011570.1 Name:"Similar to STY13 Serine/threonine-protein kinase STY13 (Arabidopsis thaliana OX=3702)"
SMEL4.1_02g006920.1.01 95.2 7.2e-27 1 1.3 0.0 gene=SMEL4.1_02g006920.1 Name:"Similar to XA21 Receptor kinase-like protein Xa21 (Oryza sativa subsp. indica OX=39946)"
SMEL4.1_02g025620.1.01 94.9 9e-27 2 2.4 0.0 gene=SMEL4.1_02g025620.1 Name:"Similar to At4g37250 Probable LRR receptor-like serine/threonine-protein kinase At4g37250 (Arabidopsis thaliana OX=3702)"
SMEL4.1_12g011580.1.01 94.4 1.3e-26 2 1.6 0.0 gene=SMEL4.1_12g011580.1 Name:"Similar to CPK8 Calcium-dependent protein kinase 8 (Arabidopsis thaliana OX=3702)"
SMEL4.1_01g031690.1.01 94.4 1.3e-26 2 2.1 0.0 gene=SMEL4.1_01g031690.1 Name:"Similar to LRK10 Rust resistance kinase Lr10 (Triticum aestivum OX=4565)"
SMEL4.1_06g021080.1.01 94.3 1.4e-26 1 1.1 0.0 gene=SMEL4.1_06g021080.1 Name:"Similar to MAPKKK20 Mitogen-activated protein kinase kinase kinase 20 (Arabidopsis thaliana OX=3702)"
SMEL4.1_06g011970.1.01 94.2 1.5e-26 1 1.1 0.0 gene=SMEL4.1_06g011970.1 Name:"Similar to MAPKKK20 Mitogen-activated protein kinase kinase kinase 20 (Arabidopsis thaliana OX=3702)"
SMEL4.1_06g006320.1.01 94.2 1.5e-26 1 1.3 0.0 gene=SMEL4.1_06g006320.1 Name:"Similar to GRIK2 Serine/threonine-protein kinase GRIK2 (Arabidopsis thaliana OX=3702)"
SMEL4.1_08g024510.1.01 94.2 1.5e-26 1 1.3 0.0 gene=SMEL4.1_08g024510.1 Name:"Similar to CDKD-1 Cyclin-dependent kinase D-1 (Oryza sativa subsp. japonica OX=39947)"
SMEL4.1_11g004820.1.01 94.1 1.6e-26 1 1.3 0.0 gene=SMEL4.1_11g004820.1 Name:"Similar to CPK1 Calcium-dependent protein kinase 1 (Arabidopsis thaliana OX=3702)"
SMEL4.1_01g038490.1.01 94.0 1.7e-26 1 1.3 0.0 gene=SMEL4.1_01g038490.1 Name:"Similar to CPK20 Calcium-dependent protein kinase 20 (Arabidopsis thaliana OX=3702)"
SMEL4.1_02g030740.1.01 94.0 1.8e-26 1 1.7 0.0 gene=SMEL4.1_02g030740.1 Name:"Similar to LYK2 Protein LYK2 (Arabidopsis thaliana OX=3702)"
SMEL4.1_12g017770.1.01 93.6 2.2e-26 1 1.2 0.0 gene=SMEL4.1_12g017770.1 Name:"Similar to At1g68400 Probable leucine-rich repeat receptor-like protein kinase At1g68400 (Arabidopsis thaliana OX=3702)"
SMEL4.1_07g008070.1.01 93.5 2.5e-26 1 1.2 0.0 gene=SMEL4.1_07g008070.1 Name:"Similar to PRK1 Pollen receptor-like kinase 1 (Arabidopsis thaliana OX=3702)"
SMEL4.1_05g010360.1.01 93.5 2.5e-26 2 2.2 0.0 gene=SMEL4.1_05g010360.1 Name:"Similar to PBL3 Probable serine/threonine-protein kinase PBL3 (Arabidopsis thaliana OX=3702)"
SMEL4.1_10g020980.1.01 93.4 2.7e-26 1 1.3 0.0 gene=SMEL4.1_10g020980.1 Name:"Similar to BSK5 Serine/threonine-protein kinase BSK5 (Arabidopsis thaliana OX=3702)"
SMEL4.1_12g014670.1.01 93.3 2.8e-26 1 1.3 0.0 gene=SMEL4.1_12g014670.1 Name:"Similar to At5g10020 Probable inactive receptor kinase At5g10020 (Arabidopsis thaliana OX=3702)"
SMEL4.1_11g003730.1.01 92.8 4.1e-26 2 2.1 0.0 gene=SMEL4.1_11g003730.1 Name:"Similar to D6PKL2 Serine/threonine-protein kinase D6PKL2 (Arabidopsis thaliana OX=3702)"
SMEL4.1_12g017450.1.01 92.7 4.2e-26 1 1.9 0.0 gene=SMEL4.1_12g017450.1 Name:"Similar to LYK4 LysM domain receptor-like kinase 4 (Arabidopsis thaliana OX=3702)"
SMEL4.1_10g027240.1.01 92.7 4.3e-26 1 1.2 0.0 gene=SMEL4.1_10g027240.1 Name:"Similar to CPK20 Calcium-dependent protein kinase 20 (Arabidopsis thaliana OX=3702)"
SMEL4.1_06g016000.1.01 92.7 4.4e-26 2 2.5 0.0 gene=SMEL4.1_06g016000.1 Name:"Similar to ZRK1 Serine/threonine-protein kinase ZRK1 (Arabidopsis thaliana OX=3702)"
SMEL4.1_11g014720.1.01 92.4 5.4e-26 1 1.2 0.0 gene=SMEL4.1_11g014720.1 Name:"Similar to XA21 Receptor kinase-like protein Xa21 (Oryza sativa subsp. indica OX=39946)"
SMEL4.1_09g020410.1.01 92.3 5.6e-26 2 2.6 0.0 gene=SMEL4.1_09g020410.1 Name:"Similar to STY13 Serine/threonine-protein kinase STY13 (Arabidopsis thaliana OX=3702)"
SMEL4.1_07g020290.1.01 92.0 7.2e-26 3 3.5 0.0 gene=SMEL4.1_07g020290.1 Name:"Similar to PK1 Putative receptor protein kinase ZmPK1 (Zea mays OX=4577)"
SMEL4.1_10g025990.1.01 91.8 8.2e-26 1 1.5 0.0 gene=SMEL4.1_10g025990.1 Name:"Similar to PXC3 Leucine-rich repeat receptor-like tyrosine-protein kinase PXC3 (Arabidopsis thaliana OX=3702)"
SMEL4.1_03g000100.1.01 91.7 8.7e-26 1 1.0 0.2 gene=SMEL4.1_03g000100.1 Name:"Similar to XA21 Receptor kinase-like protein Xa21 (Oryza sativa subsp. indica OX=39946)"
SMEL4.1_01g016920.1.01 91.6 9.3e-26 2 2.3 0.9 gene=SMEL4.1_01g016920.1 Name:"Similar to ASK8 Shaggy-related protein kinase theta (Arabidopsis thaliana OX=3702)"
SMEL4.1_12g001390.1.01 91.6 9.5e-26 2 2.1 0.0 gene=SMEL4.1_12g001390.1 Name:"Similar to PID2 Protein kinase PINOID 2 (Arabidopsis thaliana OX=3702)"
SMEL4.1_11g004360.1.01 91.5 9.9e-26 3 2.6 0.6 gene=SMEL4.1_11g004360.1 Name:"Similar to FLS2 LRR receptor-like serine/threonine-protein kinase FLS2 (Arabidopsis thaliana OX=3702)"
SMEL4.1_01g006660.1.01 91.3 1.1e-25 2 2.2 0.0 gene=SMEL4.1_01g006660.1 Name:"Similar to At4g37250 Probable LRR receptor-like serine/threonine-protein kinase At4g37250 (Arabidopsis thaliana OX=3702)"
SMEL4.1_01g013820.1.01 91.2 1.3e-25 1 1.5 0.0 gene=SMEL4.1_01g013820.1 Name:"Similar to KEG E3 ubiquitin-protein ligase KEG (Arabidopsis thaliana OX=3702)"
SMEL4.1_02g010800.1.01 91.0 1.4e-25 1 1.8 0.0 gene=SMEL4.1_02g010800.1 Name:"Similar to MDIS2 Protein MALE DISCOVERER 2 (Arabidopsis thaliana OX=3702)"
SMEL4.1_03g007780.1.01 91.0 1.4e-25 1 1.0 0.0 gene=SMEL4.1_03g007780.1 Name:"Similar to At5g59700 Probable receptor-like protein kinase At5g59700 (Arabidopsis thaliana OX=3702)"
SMEL4.1_11g026050.1.01 90.7 1.7e-25 1 1.4 0.0 gene=SMEL4.1_11g026050.1 Name:"Similar to CPK1 Calcium-dependent protein kinase 1 (Arabidopsis thaliana OX=3702)"
SMEL4.1_08g019270.1.01 90.2 2.6e-25 1 1.5 0.0 gene=SMEL4.1_08g019270.1 Name:"Similar to HMA4 Copper-transporting ATPase HMA4 (Oryza sativa subsp. japonica OX=39947)"
SMEL4.1_06g005010.1.01 89.7 3.6e-25 2 3.2 3.5 gene=SMEL4.1_06g005010.1 Name:"Similar to YDA Mitogen-activated protein kinase kinase kinase YODA (Arabidopsis thaliana OX=3702)"
SMEL4.1_01g038380.1.01 89.6 3.9e-25 1 1.4 0.0 gene=SMEL4.1_01g038380.1 Name:"Similar to CPK2 Calcium-dependent protein kinase 2 (Arabidopsis thaliana OX=3702)"
SMEL4.1_08g015680.1.01 89.6 3.9e-25 2 2.2 0.0 gene=SMEL4.1_08g015680.1 Name:"Similar to CDKF-4 Cyclin-dependent kinase F-4 (Oryza sativa subsp. japonica OX=39947)"
SMEL4.1_05g020610.1.01 89.4 4.3e-25 1 1.6 0.0 gene=SMEL4.1_05g020610.1 Name:"Similar to CRN Inactive leucine-rich repeat receptor-like protein kinase CORYNE (Arabidopsis thaliana OX=3702)"
SMEL4.1_00g012250.1.01 89.3 4.5e-25 1 1.1 0.1 gene=SMEL4.1_00g012250.1 Name:"Similar to SD25 G-type lectin S-receptor-like serine/threonine-protein kinase SD2-5 (Arabidopsis thaliana OX=3702)"
SMEL4.1_03g007730.1.01 89.3 4.7e-25 2 2.1 0.0 gene=SMEL4.1_03g007730.1 Name:"Similar to HERK1 Receptor-like protein kinase HERK 1 (Arabidopsis thaliana OX=3702)"
SMEL4.1_01g010840.1.01 89.0 5.9e-25 1 1.1 0.0 gene=SMEL4.1_01g010840.1 Name:"Similar to NTK-1 Shaggy-related protein kinase NtK-1 (Nicotiana tabacum OX=4097)"
SMEL4.1_02g010130.1.01 88.8 6.5e-25 2 2.2 0.0 gene=SMEL4.1_02g010130.1 Name:"Similar to CRK43 Putative cysteine-rich receptor-like protein kinase 43 (Arabidopsis thaliana OX=3702)"
SMEL4.1_07g003240.1.01 88.8 6.8e-25 1 1.1 0.1 gene=SMEL4.1_07g003240.1 Name:"Similar to WAKL3 Wall-associated receptor kinase-like 3 (Arabidopsis thaliana OX=3702)"
SMEL4.1_01g038010.1.01 88.4 8.6e-25 2 2.3 0.0 gene=SMEL4.1_01g038010.1 Name:"Similar to CRK2 Cysteine-rich receptor-like protein kinase 2 (Arabidopsis thaliana OX=3702)"
SMEL4.1_03g001240.1.01 88.3 9.5e-25 1 2.0 0.0 gene=SMEL4.1_03g001240.1 Name:"Similar to MDIS2 Protein MALE DISCOVERER 2 (Arabidopsis thaliana OX=3702)"
SMEL4.1_01g002900.1.01 88.2 1e-24 1 1.2 0.0 gene=SMEL4.1_01g002900.1 Name:"Similar to CPK5 Calcium-dependent protein kinase 5 (Solanum tuberosum OX=4113)"
SMEL4.1_04g004550.1.01 88.0 1.2e-24 1 1.1 0.0 gene=SMEL4.1_04g004550.1 Name:"Similar to PERK3 Proline-rich receptor-like protein kinase PERK3 (Arabidopsis thaliana OX=3702)"
SMEL4.1_05g020160.1.01 87.8 1.4e-24 1 1.5 0.0 gene=SMEL4.1_05g020160.1 Name:"Similar to At5g48380 Probably inactive leucine-rich repeat receptor-like protein kinase At5g48380 (Arabidopsis thaliana OX=3702)"
SMEL4.1_05g009350.1.01 87.4 1.7e-24 1 1.2 0.0 gene=SMEL4.1_05g009350.1 Name:"Similar to ASK5 Shaggy-related protein kinase epsilon (Arabidopsis thaliana OX=3702)"
SMEL4.1_12g002850.1.01 87.3 1.9e-24 1 1.2 0.0 gene=SMEL4.1_12g002850.1 Name:"Similar to CPK4 Calcium-dependent protein kinase 4 (Solanum tuberosum OX=4113)"
SMEL4.1_00g012750.1.01 87.2 2e-24 1 1.0 0.0 gene=SMEL4.1_00g012750.1 Name:"Similar to At5g49770 Probable leucine-rich repeat receptor-like protein kinase At5g49770 (Arabidopsis thaliana OX=3702)"
SMEL4.1_09g013420.1.01 87.2 2.1e-24 1 1.1 0.0 gene=SMEL4.1_09g013420.1 Name:"Similar to TMKL1 Putative kinase-like protein TMKL1 (Arabidopsis thaliana OX=3702)"
SMEL4.1_07g019340.1.01 87.1 2.1e-24 1 1.1 0.0 gene=SMEL4.1_07g019340.1 Name:"Similar to ASK9 Shaggy-related protein kinase iota (Arabidopsis thaliana OX=3702)"
SMEL4.1_01g036370.1.01 86.9 2.5e-24 1 1.3 0.0 gene=SMEL4.1_01g036370.1 Name:"Similar to CPK8 Calcium-dependent protein kinase 8 (Arabidopsis thaliana OX=3702)"
SMEL4.1_03g002540.1.01 86.9 2.5e-24 1 1.2 0.0 gene=SMEL4.1_03g002540.1 Name:"Similar to CPK16 Calcium-dependent protein kinase 16 (Arabidopsis thaliana OX=3702)"
SMEL4.1_06g027880.1.01 86.7 2.8e-24 1 1.2 0.0 gene=SMEL4.1_06g027880.1 Name:"Similar to BSK5 Serine/threonine-protein kinase BSK5 (Arabidopsis thaliana OX=3702)"
SMEL4.1_09g007090.1.01 86.5 3.3e-24 1 1.3 0.0 gene=SMEL4.1_09g007090.1 Name:"Similar to CPK13 Calcium-dependent protein kinase 13 (Arabidopsis thaliana OX=3702)"
SMEL4.1_09g011620.1.01 86.3 3.7e-24 1 1.5 0.0 gene=SMEL4.1_09g011620.1 Name:"Similar to PIX7 Probable serine/threonine-protein kinase PIX7 (Arabidopsis thaliana OX=3702)"
SMEL4.1_06g003260.1.01 85.5 6.7e-24 1 1.2 0.0 gene=SMEL4.1_06g003260.1 Name:"Similar to FLS2 LRR receptor-like serine/threonine-protein kinase FLS2 (Arabidopsis thaliana OX=3702)"
SMEL4.1_03g023900.1.01 85.4 7.4e-24 1 2.3 0.0 gene=SMEL4.1_03g023900.1 Name:"Similar to AFC2 Serine/threonine-protein kinase AFC2 (Arabidopsis thaliana OX=3702)"
SMEL4.1_06g008640.1.01 85.4 7.5e-24 2 2.4 0.0 gene=SMEL4.1_06g008640.1 Name:"Similar to MDIS2 Protein MALE DISCOVERER 2 (Arabidopsis thaliana OX=3702)"
SMEL4.1_03g004700.1.01 85.0 9.4e-24 2 2.1 0.0 gene=SMEL4.1_03g004700.1 Name:"Similar to LECRK91 L-type lectin-domain containing receptor kinase IX.1 (Arabidopsis thaliana OX=3702)"
SMEL4.1_01g012690.1.01 84.5 1.4e-23 1 2.3 0.0 gene=SMEL4.1_01g012690.1 Name:"Similar to PHOT2 Phototropin-2 (Arabidopsis thaliana OX=3702)"
SMEL4.1_09g012710.1.01 84.3 1.6e-23 2 2.1 0.0 gene=SMEL4.1_09g012710.1 Name:"Similar to OXI1 Serine/threonine-protein kinase OXI1 (Arabidopsis thaliana OX=3702)"
SMEL4.1_12g012070.1.01 83.9 2.1e-23 2 2.3 0.0 gene=SMEL4.1_12g012070.1 Name:"Similar to AGO4 Protein argonaute 4 (Arabidopsis thaliana OX=3702)"
SMEL4.1_03g006050.1.01 83.8 2.2e-23 1 1.2 0.0 gene=SMEL4.1_03g006050.1 Name:"Similar to At3g47570 Probable LRR receptor-like serine/threonine-protein kinase At3g47570 (Arabidopsis thaliana OX=3702)"
SMEL4.1_03g029050.1.01 83.8 2.2e-23 1 1.1 0.0 gene=SMEL4.1_03g029050.1 Name:"Similar to MAPKKK20 Mitogen-activated protein kinase kinase kinase 20 (Arabidopsis thaliana OX=3702)"
SMEL4.1_08g021380.1.01 83.6 2.6e-23 1 2.0 0.0 gene=SMEL4.1_08g021380.1 Name:"Similar to SAPK3 Serine/threonine-protein kinase SAPK3 (Oryza sativa subsp. japonica OX=39947)"
SMEL4.1_02g011400.1.01 83.5 2.8e-23 2 2.8 0.4 gene=SMEL4.1_02g011400.1 Name:"Similar to GSO2 LRR receptor-like serine/threonine-protein kinase GSO2 (Arabidopsis thaliana OX=3702)"
SMEL4.1_09g018390.1.01 83.4 2.9e-23 1 1.2 0.0 gene=SMEL4.1_09g018390.1 Name:"Similar to WEE1 Wee1-like protein kinase (Arabidopsis thaliana OX=3702)"
SMEL4.1_03g003960.1.01 82.6 5.1e-23 2 2.1 0.0 gene=SMEL4.1_03g003960.1 Name:"Similar to XA21 Receptor kinase-like protein Xa21 (Oryza sativa subsp. indica OX=39946)"
SMEL4.1_05g025380.1.01 82.6 5.2e-23 1 1.2 0.0 gene=SMEL4.1_05g025380.1 Name:"Similar to ASK8 Shaggy-related protein kinase theta (Arabidopsis thaliana OX=3702)"
SMEL4.1_04g016100.1.01 82.6 5.3e-23 2 2.1 0.0 gene=SMEL4.1_04g016100.1 Name:"Similar to MIK2 MDIS1-interacting receptor like kinase 2 (Arabidopsis thaliana OX=3702)"
SMEL4.1_01g034070.1.01 82.5 5.4e-23 2 2.2 0.0 gene=SMEL4.1_01g034070.1 Name:"Similar to STY46 Serine/threonine-protein kinase STY46 (Arabidopsis thaliana OX=3702)"
SMEL4.1_11g005380.1.01 81.9 8.3e-23 2 2.1 0.0 gene=SMEL4.1_11g005380.1 Name:"Similar to HPCA1 Leucine-rich repeat receptor protein kinase HPCA1 (Arabidopsis thaliana OX=3702)"
SMEL4.1_01g022500.1.01 81.7 9.8e-23 1 1.4 0.0 gene=SMEL4.1_01g022500.1 Name:"Similar to At3g03770 Probable inactive leucine-rich repeat receptor-like protein kinase At3g03770 (Arabidopsis thaliana OX=3702)"
SMEL4.1_01g001110.1.01 81.4 1.2e-22 1 2.7 0.0 gene=SMEL4.1_01g001110.1 Name:"Similar to SRK2B Serine/threonine-protein kinase SRK2B (Arabidopsis thaliana OX=3702)"
SMEL4.1_01g026320.1.01 81.1 1.5e-22 1 1.4 0.0 gene=SMEL4.1_01g026320.1 Name:"Similar to PBL27 Serine/threonine-protein kinase PBL27 (Arabidopsis thaliana OX=3702)"
SMEL4.1_12g004190.1.01 81.1 1.5e-22 2 1.6 0.0 gene=SMEL4.1_12g004190.1 Name:"Similar to At2g16250 Probable LRR receptor-like serine/threonine-protein kinase At2g16250 (Arabidopsis thaliana OX=3702)"
SMEL4.1_05g000980.1.01 80.5 2.3e-22 5 5.0 7.5 gene=SMEL4.1_05g000980.1 Name:"Similar to At1g11300 G-type lectin S-receptor-like serine/threonine-protein kinase At1g11300 (Arabidopsis thaliana OX=3702)"
SMEL4.1_12g009910.1.01 80.3 2.6e-22 2 2.1 0.0 gene=SMEL4.1_12g009910.1 Name:"Similar to UCNL Serine/threonine-protein kinase UCNL (Arabidopsis thaliana OX=3702)"
SMEL4.1_05g006920.1.01 79.7 3.9e-22 1 1.1 0.0 gene=SMEL4.1_05g006920.1 Name:"Similar to STY13 Serine/threonine-protein kinase STY13 (Arabidopsis thaliana OX=3702)"
SMEL4.1_02g008030.1.01 79.2 5.7e-22 2 2.5 0.1 gene=SMEL4.1_02g008030.1 Name:"Similar to NFP Serine/threonine receptor-like kinase NFP (Medicago truncatula OX=3880)"
SMEL4.1_05g005720.1.01 79.2 5.7e-22 1 2.8 0.0 gene=SMEL4.1_05g005720.1 Name:"Similar to LYK3 LysM domain receptor-like kinase 3 (Arabidopsis thaliana OX=3702)"
SMEL4.1_10g023550.1.01 79.2 5.7e-22 1 1.2 0.0 gene=SMEL4.1_10g023550.1 Name:"Similar to CPK10 Calcium-dependent protein kinase 10 (Oryza sativa subsp. japonica OX=39947)"
SMEL4.1_03g004190.1.01 79.1 5.9e-22 1 1.9 0.0 gene=SMEL4.1_03g004190.1 Name:"Similar to At4g27290 G-type lectin S-receptor-like serine/threonine-protein kinase At4g27290 (Arabidopsis thaliana OX=3702)"
SMEL4.1_01g000570.1.01 78.9 6.7e-22 1 1.2 0.0 gene=SMEL4.1_01g000570.1 Name:"Similar to ASK10 Shaggy-related protein kinase kappa (Arabidopsis thaliana OX=3702)"
SMEL4.1_04g012660.1.01 78.9 6.9e-22 2 3.2 0.0 gene=SMEL4.1_04g012660.1 Name:"Similar to MAPKKK3 Mitogen-activated protein kinase kinase kinase 3 (Arabidopsis thaliana OX=3702)"
SMEL4.1_07g020070.1.01 78.6 8.5e-22 1 1.1 0.0 gene=SMEL4.1_07g020070.1 Name:"Similar to SD25 G-type lectin S-receptor-like serine/threonine-protein kinase SD2-5 (Arabidopsis thaliana OX=3702)"
SMEL4.1_06g026650.1.01 78.2 1.2e-21 2 2.8 0.0 gene=SMEL4.1_06g026650.1 Name:"Similar to LYK3 LysM domain receptor-like kinase 3 (Arabidopsis thaliana OX=3702)"
SMEL4.1_07g012110.1.01 78.1 1.2e-21 1 1.1 0.0 gene=SMEL4.1_07g012110.1 Name:"Similar to STY13 Serine/threonine-protein kinase STY13 (Arabidopsis thaliana OX=3702)"
SMEL4.1_03g006340.1.01 77.7 1.6e-21 1 1.4 0.0 gene=SMEL4.1_03g006340.1 Name:"Similar to PBS1 Serine/threonine-protein kinase PBS1 (Arabidopsis thaliana OX=3702)"
SMEL4.1_06g010280.1.01 77.7 1.6e-21 1 1.1 0.0 gene=SMEL4.1_06g010280.1 Name:"Similar to TMK3 Receptor-like kinase TMK3 (Arabidopsis thaliana OX=3702)"
SMEL4.1_02g021290.1.01 77.7 1.6e-21 2 2.3 0.0 gene=SMEL4.1_02g021290.1 Name:"Similar to HERK1 Receptor-like protein kinase HERK 1 (Arabidopsis thaliana OX=3702)"
SMEL4.1_03g019580.1.01 77.4 2e-21 2 2.2 0.0 gene=SMEL4.1_03g019580.1 Name:"Similar to LECRK82 L-type lectin-domain containing receptor kinase VIII.2 (Arabidopsis thaliana OX=3702)"
SMEL4.1_08g016630.1.01 77.3 2.2e-21 3 2.3 0.0 gene=SMEL4.1_08g016630.1 Name:"Similar to MAPKKK17 Mitogen-activated protein kinase kinase kinase 17 (Arabidopsis thaliana OX=3702)"
SMEL4.1_11g014630.1.01 77.2 2.3e-21 1 1.2 0.0 gene=SMEL4.1_11g014630.1 Name:"Similar to XA21 Receptor kinase-like protein Xa21 (Oryza sativa subsp. indica OX=39946)"
SMEL4.1_10g008850.1.01 77.2 2.4e-21 1 1.3 0.5 gene=SMEL4.1_10g008850.1 Name:"Similar to XA21 Receptor kinase-like protein Xa21 (Oryza sativa subsp. indica OX=39946)"
SMEL4.1_09g002700.1.01 76.9 2.7e-21 1 2.1 0.0 gene=SMEL4.1_09g002700.1 Name:"Similar to AFC1 Serine/threonine-protein kinase AFC1 (Arabidopsis thaliana OX=3702)"
SMEL4.1_09g016740.1.01 76.9 2.8e-21 3 1.9 1.3 gene=SMEL4.1_09g016740.1 Name:"Similar to IRE Probable serine/threonine protein kinase IRE (Arabidopsis thaliana OX=3702)"
SMEL4.1_07g024900.1.01 76.8 3.1e-21 1 1.4 0.0 gene=SMEL4.1_07g024900.1 Name:"Similar to At1g64210 Putative inactive receptor-like protein kinase At1g64210 (Arabidopsis thaliana OX=3702)"
SMEL4.1_00g008520.1.01 76.6 3.4e-21 1 1.3 0.0 gene=SMEL4.1_00g008520.1 Name:"Similar to PXC3 Leucine-rich repeat receptor-like tyrosine-protein kinase PXC3 (Arabidopsis thaliana OX=3702)"
SMEL4.1_02g012520.1.01 76.6 3.6e-21 2 2.4 0.0 gene=SMEL4.1_02g012520.1 Name:"Similar to FLS2 LRR receptor-like serine/threonine-protein kinase FLS2 (Arabidopsis thaliana OX=3702)"
SMEL4.1_01g013410.1.01 76.2 4.5e-21 2 2.4 0.0 gene=SMEL4.1_01g013410.1 Name:"Similar to At3g03770 Probable inactive leucine-rich repeat receptor-like protein kinase At3g03770 (Arabidopsis thaliana OX=3702)"
SMEL4.1_01g033280.1.01 75.7 6.6e-21 1 1.2 0.0 gene=SMEL4.1_01g033280.1 Name:"Similar to STY17 Serine/threonine-protein kinase STY17 (Arabidopsis thaliana OX=3702)"
SMEL4.1_02g019980.1.01 75.5 7.4e-21 1 1.0 0.0 gene=SMEL4.1_02g019980.1 Name:"Similar to LRK10 Rust resistance kinase Lr10 (Triticum aestivum OX=4565)"
SMEL4.1_11g012490.1.01 75.4 8.2e-21 1 1.4 0.0 gene=SMEL4.1_11g012490.1 Name:"Similar to PBS1 Serine/threonine-protein kinase PBS1 (Arabidopsis thaliana OX=3702)"
SMEL4.1_01g004910.1.01 75.4 8.3e-21 1 1.5 0.0 gene=SMEL4.1_01g004910.1 Name:"Similar to At2g16250 Probable LRR receptor-like serine/threonine-protein kinase At2g16250 (Arabidopsis thaliana OX=3702)"
SMEL4.1_04g002140.1.01 75.1 9.9e-21 1 1.7 0.0 gene=SMEL4.1_04g002140.1 Name:"Similar to SD18 Receptor-like serine/threonine-protein kinase SD1-8 (Arabidopsis thaliana OX=3702)"
SMEL4.1_02g017610.1.01 75.1 1e-20 2 2.4 0.0 gene=SMEL4.1_02g017610.1 Name:"Similar to At4g27290 G-type lectin S-receptor-like serine/threonine-protein kinase At4g27290 (Arabidopsis thaliana OX=3702)"
SMEL4.1_03g025960.1.01 75.0 1.1e-20 1 1.4 0.0 gene=SMEL4.1_03g025960.1 Name:"Similar to At2g26730 Probable inactive receptor kinase At2g26730 (Arabidopsis thaliana OX=3702)"
SMEL4.1_07g011580.1.01 74.9 1.1e-20 2 2.3 0.1 gene=SMEL4.1_07g011580.1 Name:"Similar to Calcium-dependent protein kinase (Daucus carota OX=4039)"
SMEL4.1_05g018560.1.01 74.8 1.3e-20 1 1.7 0.0 gene=SMEL4.1_05g018560.1 Name:"Similar to At2g16250 Probable LRR receptor-like serine/threonine-protein kinase At2g16250 (Arabidopsis thaliana OX=3702)"
SMEL4.1_05g023090.1.01 74.5 1.5e-20 1 1.4 0.0 gene=SMEL4.1_05g023090.1 Name:"Similar to At1g63430 Probable LRR receptor-like serine/threonine-protein kinase At1g63430 (Arabidopsis thaliana OX=3702)"
SMEL4.1_10g001160.1.01 73.6 2.9e-20 1 2.1 0.0 gene=SMEL4.1_10g001160.1 Name:"Similar to LRK10 Rust resistance kinase Lr10 (Triticum aestivum OX=4565)"
SMEL4.1_00g004250.1.01 73.2 3.8e-20 1 2.3 0.1 gene=SMEL4.1_00g004250.1 Name:"Similar to At1g14390 Probable LRR receptor-like serine/threonine-protein kinase At1g14390 (Arabidopsis thaliana OX=3702)"
SMEL4.1_02g012070.1.01 73.0 4.5e-20 1 1.1 0.0 gene=SMEL4.1_02g012070.1 Name:"Similar to LECRKS1 L-type lectin-domain containing receptor kinase S.1 (Arabidopsis thaliana OX=3702)"
SMEL4.1_01g026590.1.01 73.0 4.5e-20 1 1.1 0.0 gene=SMEL4.1_01g026590.1 Name:"Similar to RKL1 Probable inactive receptor kinase At1g48480 (Arabidopsis thaliana OX=3702)"
SMEL4.1_08g004630.1.01 72.9 4.8e-20 1 1.6 0.0 gene=SMEL4.1_08g004630.1 Name:"Similar to RUK Serine/threonine-protein kinase RUNKEL (Arabidopsis thaliana OX=3702)"
SMEL4.1_03g020490.1.01 72.4 6.5e-20 1 1.5 0.0 gene=SMEL4.1_03g020490.1 Name:"Similar to YAK1 Dual specificity protein kinase YAK1 homolog (Arabidopsis thaliana OX=3702)"
SMEL4.1_10g001480.1.01 72.3 7.2e-20 2 1.6 0.0 gene=SMEL4.1_10g001480.1 Name:"Similar to YAK1 Dual specificity protein kinase YAK1 homolog (Arabidopsis thaliana OX=3702)"
SMEL4.1_02g019020.1.01 71.8 1e-19 1 2.2 0.0 gene=SMEL4.1_02g019020.1 Name:"Similar to IRE1A Serine/threonine-protein kinase/endoribonuclease IRE1a (Arabidopsis thaliana OX=3702)"
SMEL4.1_05g012450.1.01 71.8 1e-19 1 1.7 0.1 gene=SMEL4.1_05g012450.1 Name:"Similar to INRPK1 Receptor-like protein kinase (Ipomoea nil OX=35883)"
SMEL4.1_04g009660.1.01 71.7 1.1e-19 1 1.4 0.0 gene=SMEL4.1_04g009660.1 Name:"Similar to MPS1 Serine/threonine-protein kinase MPS1 (Arabidopsis thaliana OX=3702)"
SMEL4.1_11g007180.1.01 71.6 1.2e-19 1 1.2 0.0 gene=SMEL4.1_11g007180.1 Name:"Similar to At5g10020 Probable inactive receptor kinase At5g10020 (Arabidopsis thaliana OX=3702)"
SMEL4.1_00g000990.1.01 71.6 1.2e-19 2 2.2 0.2 gene=SMEL4.1_00g000990.1 Name:"Similar to AFC2 Serine/threonine-protein kinase AFC2 (Arabidopsis thaliana OX=3702)"
SMEL4.1_11g015500.1.01 71.5 1.2e-19 2 2.3 0.0 gene=SMEL4.1_11g015500.1 Name:"Similar to FLS2 LRR receptor-like serine/threonine-protein kinase FLS2 (Arabidopsis thaliana OX=3702)"
SMEL4.1_03g009290.1.01 71.4 1.4e-19 1 2.0 0.0 gene=SMEL4.1_03g009290.1 Name:"Similar to AFC2 Serine/threonine-protein kinase AFC2 (Arabidopsis thaliana OX=3702)"
SMEL4.1_08g012320.1.01 71.3 1.5e-19 2 2.3 0.8 gene=SMEL4.1_08g012320.1 Name:"Similar to IRE Probable serine/threonine protein kinase IRE (Arabidopsis thaliana OX=3702)"
SMEL4.1_11g024370.1.01 71.1 1.7e-19 2 2.4 0.1 gene=SMEL4.1_11g024370.1 Name:"Similar to XA21 Receptor kinase-like protein Xa21 (Oryza sativa subsp. indica OX=39946)"
SMEL4.1_12g000920.1.01 70.9 2e-19 2 2.1 0.0 gene=SMEL4.1_12g000920.1 Name:"Similar to CDKF-1 Cyclin-dependent kinase F-1 (Arabidopsis thaliana OX=3702)"
SMEL4.1_09g016320.1.01 70.7 2.2e-19 1 1.2 0.1 gene=SMEL4.1_09g016320.1 Name:"Similar to CPK21 Calcium-dependent protein kinase 21 (Arabidopsis thaliana OX=3702)"
SMEL4.1_02g019810.1.01 70.6 2.4e-19 1 1.0 0.0 gene=SMEL4.1_02g019810.1 Name:"Similar to LRK10 Rust resistance kinase Lr10 (Triticum aestivum OX=4565)"
SMEL4.1_02g009820.1.01 70.2 3.1e-19 2 2.2 0.0 gene=SMEL4.1_02g009820.1 Name:"Similar to At3g03770 Probable inactive leucine-rich repeat receptor-like protein kinase At3g03770 (Arabidopsis thaliana OX=3702)"
SMEL4.1_07g018610.1.01 70.1 3.4e-19 1 1.1 0.0 gene=SMEL4.1_07g018610.1 Name:"Similar to At3g47570 Probable LRR receptor-like serine/threonine-protein kinase At3g47570 (Arabidopsis thaliana OX=3702)"
SMEL4.1_08g005110.1.01 69.8 4.1e-19 1 1.2 0.0 gene=SMEL4.1_08g005110.1 Name:"Similar to NTF4 Mitogen-activated protein kinase homolog NTF4 (Nicotiana tabacum OX=4097)"
SMEL4.1_09g001470.1.01 69.8 4.1e-19 2 2.5 0.0 gene=SMEL4.1_09g001470.1 Name:"Similar to AFC2 Serine/threonine-protein kinase AFC2 (Arabidopsis thaliana OX=3702)"
SMEL4.1_01g020710.1.01 69.8 4.1e-19 1 2.3 0.0 gene=SMEL4.1_01g020710.1 Name:"Similar to At1g54610 Probable serine/threonine-protein kinase At1g54610 (Arabidopsis thaliana OX=3702)"
SMEL4.1_02g007460.1.01 69.7 4.3e-19 1 1.2 0.1 gene=SMEL4.1_02g007460.1 Name:"Similar to CKA4 Casein kinase II subunit alpha-4, chloroplastic (Arabidopsis thaliana OX=3702)"
SMEL4.1_02g024880.1.01 69.3 5.9e-19 2 2.2 0.0 gene=SMEL4.1_02g024880.1 Name:"Similar to HMA4 Copper-transporting ATPase HMA4 (Oryza sativa subsp. japonica OX=39947)"
SMEL4.1_03g004260.1.01 69.0 7.2e-19 1 1.2 0.0 gene=SMEL4.1_03g004260.1 Name:"Similar to CKA1 Casein kinase II subunit alpha-1 (Arabidopsis thaliana OX=3702)"
SMEL4.1_10g018180.1.01 68.8 8.2e-19 1 1.4 0.0 gene=SMEL4.1_10g018180.1 Name:"Similar to WAK5 Wall-associated receptor kinase 5 (Arabidopsis thaliana OX=3702)"
SMEL4.1_10g020400.1.01 68.6 9.5e-19 1 1.4 0.1 gene=SMEL4.1_10g020400.1 Name:"Similar to CPK13 Calcium-dependent protein kinase 13 (Arabidopsis thaliana OX=3702)"
SMEL4.1_04g016130.1.01 68.6 9.7e-19 1 1.1 0.0 gene=SMEL4.1_04g016130.1 Name:"Similar to MIK2 MDIS1-interacting receptor like kinase 2 (Arabidopsis thaliana OX=3702)"
SMEL4.1_02g013870.1.01 68.5 1.1e-18 2 2.1 0.0 gene=SMEL4.1_02g013870.1 Name:"Similar to INRPK1 Receptor-like protein kinase (Ipomoea nil OX=35883)"
SMEL4.1_08g024980.1.01 66.4 4.4e-18 1 1.2 0.0 gene=SMEL4.1_08g024980.1 Name:"Similar to At1g63430 Probable LRR receptor-like serine/threonine-protein kinase At1g63430 (Arabidopsis thaliana OX=3702)"
SMEL4.1_10g024170.1.01 66.2 5.2e-18 1 2.2 0.0 gene=SMEL4.1_10g024170.1 Name:"Similar to At3g03770 Probable inactive leucine-rich repeat receptor-like protein kinase At3g03770 (Arabidopsis thaliana OX=3702)"
SMEL4.1_06g025670.1.01 66.1 5.7e-18 3 2.7 0.4 gene=SMEL4.1_06g025670.1 Name:"Similar to AFC2 Serine/threonine-protein kinase AFC2 (Arabidopsis thaliana OX=3702)"
SMEL4.1_08g011370.1.01 66.0 6e-18 1 1.3 0.2 gene=SMEL4.1_08g011370.1 Name:"Similar to CPK19 Calcium-dependent protein kinase 19 (Arabidopsis thaliana OX=3702)"
SMEL4.1_09g021590.1.01 66.0 6.1e-18 4 3.9 0.2 gene=SMEL4.1_09g021590.1 Name:"Similar to PCMP-H32 Putative pentatricopeptide repeat-containing protein At3g23330 (Arabidopsis thaliana OX=3702)"
SMEL4.1_10g024420.1.01 66.0 6.1e-18 1 1.3 0.0 gene=SMEL4.1_10g024420.1 Name:"Similar to CPK20 Calcium-dependent protein kinase 20 (Arabidopsis thaliana OX=3702)"
SMEL4.1_12g008100.1.01 65.8 7.2e-18 3 3.0 0.1 gene=SMEL4.1_12g008100.1 Name:"Similar to GCN2 eIF-2-alpha kinase GCN2 (Arabidopsis thaliana OX=3702)"
SMEL4.1_07g023450.1.01 65.7 7.4e-18 1 1.2 0.0 gene=SMEL4.1_07g023450.1 Name:"Similar to SRK6 Putative serine/threonine-protein kinase receptor (Brassica oleracea var. viridis OX=3713)"
SMEL4.1_06g029580.1.01 65.6 8.1e-18 2 2.2 0.1 gene=SMEL4.1_06g029580.1 Name:"Similar to PBL26 Probable serine/threonine-protein kinase PBL26 (Arabidopsis thaliana OX=3702)"
SMEL4.1_02g010040.1.01 65.4 9.2e-18 1 1.3 0.0 gene=SMEL4.1_02g010040.1 Name:"Similar to XA21 Receptor kinase-like protein Xa21 (Oryza sativa subsp. indica OX=39946)"
SMEL4.1_10g018820.1.01 65.4 9.4e-18 1 1.2 0.1 gene=SMEL4.1_10g018820.1 Name:"Similar to Calcium-dependent protein kinase (Daucus carota OX=4039)"
SMEL4.1_11g022850.1.01 65.3 1e-17 1 1.2 0.0 gene=SMEL4.1_11g022850.1 Name:"Similar to FLS2 LRR receptor-like serine/threonine-protein kinase FLS2 (Arabidopsis thaliana OX=3702)"
SMEL4.1_10g019840.1.01 65.0 1.2e-17 3 2.7 0.0 gene=SMEL4.1_10g019840.1 Name:"Similar to YAK1 Dual specificity protein kinase YAK1 homolog (Arabidopsis thaliana OX=3702)"
SMEL4.1_06g008080.1.01 64.7 1.5e-17 1 1.5 0.0 gene=SMEL4.1_06g008080.1 Name:"Similar to YAK1 Dual specificity protein kinase YAK1 homolog (Arabidopsis thaliana OX=3702)"
SMEL4.1_08g014720.1.01 64.5 1.7e-17 2 2.2 0.0 gene=SMEL4.1_08g014720.1 Name:"Similar to At2g25790 Probably inactive leucine-rich repeat receptor-like protein kinase At2g25790 (Arabidopsis thaliana OX=3702)"
SMEL4.1_11g002950.1.01 64.5 1.8e-17 3 2.7 0.1 gene=SMEL4.1_11g002950.1 Name:"Similar to SAPK1 Serine/threonine-protein kinase SAPK1 (Oryza sativa subsp. japonica OX=39947)"
SMEL4.1_06g023980.1.01 64.3 1.9e-17 1 1.8 0.0 gene=SMEL4.1_06g023980.1 Name:"Similar to YAK1 Dual specificity protein kinase YAK1 homolog (Arabidopsis thaliana OX=3702)"
SMEL4.1_04g011950.1.01 64.2 2.2e-17 1 1.0 0.0 gene=SMEL4.1_04g011950.1 Name:"Similar to MIK2 MDIS1-interacting receptor like kinase 2 (Arabidopsis thaliana OX=3702)"
SMEL4.1_02g002200.1.01 64.0 2.5e-17 2 2.1 0.2 gene=SMEL4.1_02g002200.1 Name:"Similar to At3g47570 Probable LRR receptor-like serine/threonine-protein kinase At3g47570 (Arabidopsis thaliana OX=3702)"
SMEL4.1_03g008510.1.01 63.5 3.4e-17 2 1.9 0.0 gene=SMEL4.1_03g008510.1 Name:"Similar to PR5K PR5-like receptor kinase (Arabidopsis thaliana OX=3702)"
SMEL4.1_10g018310.1.01 63.4 3.8e-17 1 1.1 0.0 gene=SMEL4.1_10g018310.1 Name:"Similar to WAK5 Wall-associated receptor kinase 5 (Arabidopsis thaliana OX=3702)"
SMEL4.1_07g002010.1.01 62.9 5.2e-17 1 1.3 0.0 gene=SMEL4.1_07g002010.1 Name:"Similar to TDR Leucine-rich repeat receptor-like protein kinase TDR (Arabidopsis thaliana OX=3702)"
SMEL4.1_01g026310.1.01 62.3 8.3e-17 1 1.1 0.0 gene=SMEL4.1_01g026310.1 Name:"Similar to PBL27 Serine/threonine-protein kinase PBL27 (Arabidopsis thaliana OX=3702)"
SMEL4.1_02g004870.1.01 61.9 1.1e-16 3 2.5 0.1 gene=SMEL4.1_02g004870.1 Name:"Similar to AFC3 Serine/threonine-protein kinase AFC3 (Arabidopsis thaliana OX=3702)"
SMEL4.1_02g028810.1.01 61.4 1.5e-16 1 1.1 0.0 gene=SMEL4.1_02g028810.1 Name:"Similar to PIX7 Probable serine/threonine-protein kinase PIX7 (Arabidopsis thaliana OX=3702)"
SMEL4.1_02g028830.1.01 61.3 1.7e-16 1 1.1 0.0 gene=SMEL4.1_02g028830.1 Name:"Similar to PIX7 Probable serine/threonine-protein kinase PIX7 (Arabidopsis thaliana OX=3702)"
SMEL4.1_03g033180.1.01 60.8 2.3e-16 1 1.1 0.0 gene=SMEL4.1_03g033180.1 Name:"Similar to CKL2 Casein kinase 1-like protein 2 (Arabidopsis thaliana OX=3702)"
SMEL4.1_04g016090.1.01 60.6 2.7e-16 1 1.2 0.1 gene=SMEL4.1_04g016090.1 Name:"Similar to MIK2 MDIS1-interacting receptor like kinase 2 (Arabidopsis thaliana OX=3702)"
SMEL4.1_07g010300.1.01 60.4 3.1e-16 1 1.1 0.0 gene=SMEL4.1_07g010300.1 Name:"Similar to CKL2 Casein kinase 1-like protein 2 (Arabidopsis thaliana OX=3702)"
SMEL4.1_10g004780.1.01 60.3 3.3e-16 1 1.0 0.0 gene=SMEL4.1_10g004780.1 Name:"Similar to EDR1 Serine/threonine-protein kinase EDR1 (Arabidopsis thaliana OX=3702)"
SMEL4.1_03g028050.1.01 60.0 3.9e-16 2 2.3 0.0 gene=SMEL4.1_03g028050.1 Name:"Similar to AUR2 Serine/threonine-protein kinase Aurora-2 (Arabidopsis thaliana OX=3702)"
SMEL4.1_06g013720.1.01 59.9 4.3e-16 3 2.6 0.0 gene=SMEL4.1_06g013720.1 Name:"Similar to CIPK4 CBL-interacting serine/threonine-protein kinase 4 (Arabidopsis thaliana OX=3702)"
SMEL4.1_04g015950.1.01 59.7 4.9e-16 1 1.2 0.0 gene=SMEL4.1_04g015950.1 Name:"Similar to MIK2 MDIS1-interacting receptor like kinase 2 (Arabidopsis thaliana OX=3702)"
SMEL4.1_02g018950.1.01 59.3 6.6e-16 2 2.4 0.2 gene=SMEL4.1_02g018950.1 Name:"Similar to AFC3 Serine/threonine-protein kinase AFC3 (Arabidopsis thaliana OX=3702)"
SMEL4.1_06g014850.1.01 59.2 7.3e-16 1 1.4 0.6 gene=SMEL4.1_06g014850.1 Name:"Similar to At4g27290 G-type lectin S-receptor-like serine/threonine-protein kinase At4g27290 (Arabidopsis thaliana OX=3702)"
SMEL4.1_06g013150.1.01 59.1 7.8e-16 2 2.2 0.0 gene=SMEL4.1_06g013150.1 Name:"Similar to EXL5 Protein EXORDIUM-like 5 (Arabidopsis thaliana OX=3702)"
SMEL4.1_02g025300.1.01 58.4 1.2e-15 1 1.3 0.0 gene=SMEL4.1_02g025300.1 Name:"Similar to CKA1 Casein kinase II subunit alpha-1 (Arabidopsis thaliana OX=3702)"
SMEL4.1_04g006200.1.01 58.2 1.4e-15 1 2.2 0.0 gene=SMEL4.1_04g006200.1 Name:"Similar to BLUS1 Serine/threonine-protein kinase BLUS1 (Arabidopsis thaliana OX=3702)"
SMEL4.1_10g024990.1.01 58.1 1.5e-15 3 3.3 0.2 gene=SMEL4.1_10g024990.1 Name:"Similar to NEK6 Serine/threonine-protein kinase Nek6 (Arabidopsis thaliana OX=3702)"
SMEL4.1_11g023410.1.01 58.1 1.6e-15 2 3.1 0.2 gene=SMEL4.1_11g023410.1 Name:"Similar to XA21 Receptor kinase-like protein Xa21 (Oryza sativa subsp. japonica OX=39947)"
SMEL4.1_00g006550.1.01 57.9 1.8e-15 2 2.1 0.2 gene=SMEL4.1_00g006550.1 Name:"Similar to At4g03230 G-type lectin S-receptor-like serine/threonine-protein kinase At4g03230 (Arabidopsis thaliana OX=3702)"
SMEL4.1_08g026260.1.01 57.1 3.2e-15 1 1.3 0.0 gene=SMEL4.1_08g026260.1 Name:"Similar to At2g26730 Probable inactive receptor kinase At2g26730 (Arabidopsis thaliana OX=3702)"
SMEL4.1_03g027060.1.01 56.9 3.5e-15 1 1.2 0.0 gene=SMEL4.1_03g027060.1 Name:"Similar to KIN10 SNF1-related protein kinase catalytic subunit alpha KIN10 (Arabidopsis thaliana OX=3702)"
SMEL4.1_07g004780.1.01 56.7 4e-15 2 2.3 0.0 gene=SMEL4.1_07g004780.1 Name:"Similar to At1g54610 Probable serine/threonine-protein kinase At1g54610 (Arabidopsis thaliana OX=3702)"
SMEL4.1_10g015380.1.01 56.6 4.4e-15 1 1.0 0.1 gene=SMEL4.1_10g015380.1 Name:"Similar to LRK10L-1.2 LEAF RUST 10 DISEASE-RESISTANCE LOCUS RECEPTOR-LIKE PROTEIN KINASE-like 1.2 (Arabidopsis thaliana OX=3702)"
SMEL4.1_06g019830.1.01 56.2 5.9e-15 1 1.3 0.0 gene=SMEL4.1_06g019830.1 Name:"Similar to CKL2 Casein kinase 1-like protein 2 (Arabidopsis thaliana OX=3702)"
SMEL4.1_11g022860.1.01 55.9 7e-15 2 2.1 0.9 gene=SMEL4.1_11g022860.1 Name:"Similar to FLS2 LRR receptor-like serine/threonine-protein kinase FLS2 (Arabidopsis thaliana OX=3702)"
SMEL4.1_12g009980.1.01 55.8 7.6e-15 1 1.0 0.0 gene=SMEL4.1_12g009980.1 Name:"Similar to YDA Mitogen-activated protein kinase kinase kinase YODA (Arabidopsis thaliana OX=3702)"
SMEL4.1_04g008560.1.01 55.6 8.8e-15 1 1.4 0.0 gene=SMEL4.1_04g008560.1 Name:"Similar to SRK2A Serine/threonine-protein kinase SRK2A (Arabidopsis thaliana OX=3702)"
SMEL4.1_07g010280.1.01 55.6 8.9e-15 1 1.0 0.0 gene=SMEL4.1_07g010280.1 Name:"Similar to MAPKKK3 Mitogen-activated protein kinase kinase kinase 3 (Arabidopsis thaliana OX=3702)"
SMEL4.1_05g010630.1.01 55.5 9.6e-15 2 1.9 0.0 gene=SMEL4.1_05g010630.1 Name:"Similar to CPK22 Calcium-dependent protein kinase 22 (Arabidopsis thaliana OX=3702)"
SMEL4.1_08g021560.1.01 54.7 1.7e-14 2 2.5 0.0 gene=SMEL4.1_08g021560.1 Name:"Similar to CDKF-1 Cyclin-dependent kinase F-1 (Oryza sativa subsp. indica OX=39946)"
SMEL4.1_09g016760.1.01 54.5 2e-14 1 1.1 0.0 gene=SMEL4.1_09g016760.1 Name:"Similar to CKL6 Casein kinase 1-like protein 6 (Arabidopsis thaliana OX=3702)"
SMEL4.1_06g001200.1.01 54.4 2.1e-14 1 1.1 0.0 gene=SMEL4.1_06g001200.1 Name:"Similar to CKI1 Casein kinase 1 (Oryza sativa subsp. japonica OX=39947)"
SMEL4.1_06g019820.1.01 53.5 4e-14 1 1.0 0.0 gene=SMEL4.1_06g019820.1 Name:"Similar to CKL1 Casein kinase 1-like protein 1 (Arabidopsis thaliana OX=3702)"
SMEL4.1_04g000610.1.01 53.4 4.3e-14 2 2.2 0.0 gene=SMEL4.1_04g000610.1 Name:"Similar to At2g46850 Probably inactive receptor-like protein kinase At2g46850 (Arabidopsis thaliana OX=3702)"
SMEL4.1_06g021920.1.01 52.6 7.6e-14 1 1.2 0.0 gene=SMEL4.1_06g021920.1 Name:"Similar to AUR2 Serine/threonine-protein kinase Aurora-2 (Arabidopsis thaliana OX=3702)"
SMEL4.1_05g006650.1.01 52.3 9.1e-14 2 2.4 0.1 gene=SMEL4.1_05g006650.1 Name:"Similar to SD11 G-type lectin S-receptor-like serine/threonine-protein kinase SD1-1 (Arabidopsis thaliana OX=3702)"
SMEL4.1_08g014940.1.01 51.9 1.2e-13 1 1.6 0.0 gene=SMEL4.1_08g014940.1 Name:"Similar to CKL3 Casein kinase 1-like protein 3 (Arabidopsis thaliana OX=3702)"
SMEL4.1_11g000870.1.01 51.9 1.2e-13 1 2.4 0.0 gene=SMEL4.1_11g000870.1 Name:"Similar to PUB50 Putative U-box domain-containing protein 50 (Arabidopsis thaliana OX=3702)"
SMEL4.1_03g008360.1.01 51.6 1.5e-13 1 1.0 0.0 gene=SMEL4.1_03g008360.1 Name:"Similar to LRK10 Rust resistance kinase Lr10 (Triticum aestivum OX=4565)"
SMEL4.1_06g012630.1.01 51.3 1.9e-13 2 2.4 0.0 gene=SMEL4.1_06g012630.1 Name:"Similar to CKL10 Casein kinase 1-like protein 10 (Arabidopsis thaliana OX=3702)"
SMEL4.1_03g003940.1.01 51.3 1.9e-13 2 2.1 0.0 gene=SMEL4.1_03g003940.1 Name:"Similar to CIPK20 CBL-interacting serine/threonine-protein kinase 20 (Arabidopsis thaliana OX=3702)"
SMEL4.1_03g006070.1.01 51.0 2.2e-13 2 2.1 0.2 gene=SMEL4.1_03g006070.1 Name:"Similar to At3g47570 Probable LRR receptor-like serine/threonine-protein kinase At3g47570 (Arabidopsis thaliana OX=3702)"
SMEL4.1_06g011740.1.01 51.0 2.3e-13 2 2.1 0.1 gene=SMEL4.1_06g011740.1 Name:"Similar to At5g24080 G-type lectin S-receptor-like serine/threonine-protein kinase At5g24080 (Arabidopsis thaliana OX=3702)"
SMEL4.1_08g013290.1.01 50.7 2.8e-13 1 1.4 0.1 gene=SMEL4.1_08g013290.1 Name:"Similar to Calcium-dependent protein kinase (Daucus carota OX=4039)"
SMEL4.1_04g010710.1.01 50.7 2.9e-13 1 1.2 0.0 gene=SMEL4.1_04g010710.1 Name:"Similar to PXC3 Leucine-rich repeat receptor-like tyrosine-protein kinase PXC3 (Arabidopsis thaliana OX=3702)"
SMEL4.1_01g019000.1.01 49.4 7.1e-13 2 2.7 0.1 gene=SMEL4.1_01g019000.1 Name:"Similar to PBL19 Probable serine/threonine-protein kinase PBL19 (Arabidopsis thaliana OX=3702)"
SMEL4.1_06g002180.1.01 49.3 7.2e-13 2 2.0 0.0 gene=SMEL4.1_06g002180.1 Name:"Similar to YAK1 Dual specificity protein kinase YAK1 homolog (Arabidopsis thaliana OX=3702)"
SMEL4.1_06g029930.1.01 48.6 1.2e-12 1 1.2 0.0 gene=SMEL4.1_06g029930.1 Name:"Similar to CKL11 Casein kinase 1-like protein 11 (Arabidopsis thaliana OX=3702)"
SMEL4.1_10g017170.1.01 47.9 1.9e-12 1 1.6 0.0 gene=SMEL4.1_10g017170.1 Name:"Similar to PIX7 Probable serine/threonine-protein kinase PIX7 (Arabidopsis thaliana OX=3702)"
SMEL4.1_02g009300.1.01 47.5 2.6e-12 1 1.2 0.0 gene=SMEL4.1_02g009300.1 Name:"Similar to STY46 Serine/threonine-protein kinase STY46 (Arabidopsis thaliana OX=3702)"
SMEL4.1_02g020020.1.01 47.1 3.5e-12 2 2.3 0.7 gene=SMEL4.1_02g020020.1 Name:"Similar to PR5K PR5-like receptor kinase (Arabidopsis thaliana OX=3702)"
SMEL4.1_06g027320.1.01 47.1 3.6e-12 1 1.2 0.0 gene=SMEL4.1_06g027320.1 Name:"Similar to STY46 Serine/threonine-protein kinase STY46 (Arabidopsis thaliana OX=3702)"
SMEL4.1_01g037980.1.01 46.5 5.2e-12 2 2.4 0.2 gene=SMEL4.1_01g037980.1 Name:"Similar to CRK2 Cysteine-rich receptor-like protein kinase 2 (Arabidopsis thaliana OX=3702)"
SMEL4.1_10g010720.1.01 46.0 7.7e-12 1 1.1 0.0 gene=SMEL4.1_10g010720.1 Name:"Similar to At3g47570 Probable LRR receptor-like serine/threonine-protein kinase At3g47570 (Arabidopsis thaliana OX=3702)"
SMEL4.1_10g016250.1.01 45.7 9.6e-12 2 2.1 1.5 gene=SMEL4.1_10g016250.1 Name:"Similar to PCMP-H32 Putative pentatricopeptide repeat-containing protein At3g23330 (Arabidopsis thaliana OX=3702)"
SMEL4.1_07g020050.1.01 45.5 1.1e-11 1 1.2 0.0 gene=SMEL4.1_07g020050.1 Name:"Similar to STY46 Serine/threonine-protein kinase STY46 (Arabidopsis thaliana OX=3702)"
SMEL4.1_01g031430.1.01 45.4 1.2e-11 1 1.2 0.0 gene=SMEL4.1_01g031430.1 Name:"Similar to At2g24130 Putative leucine-rich repeat receptor-like serine/threonine-protein kinase At2g24130 (Arabidopsis thaliana OX=3702)"
SMEL4.1_03g022090.1.01 45.2 1.4e-11 3 3.1 2.1 gene=SMEL4.1_03g022090.1 Name:"Similar to B120 G-type lectin S-receptor-like serine/threonine-protein kinase B120 (Arabidopsis thaliana OX=3702)"
SMEL4.1_10g015910.1.01 44.4 2.4e-11 2 1.5 0.9 gene=SMEL4.1_10g015910.1 Name:"Similar to DRP4C Dynamin-related protein 4C (Arabidopsis thaliana OX=3702)"
SMEL4.1_05g014260.1.01 44.2 2.7e-11 1 1.1 0.0 gene=SMEL4.1_05g014260.1 Name:"Similar to CRK2 Cysteine-rich receptor-like protein kinase 2 (Arabidopsis thaliana OX=3702)"
SMEL4.1_10g015920.1.01 44.2 2.7e-11 1 1.4 0.2 gene=SMEL4.1_10g015920.1 Name:"Similar to At4g27290 G-type lectin S-receptor-like serine/threonine-protein kinase At4g27290 (Arabidopsis thaliana OX=3702)"
SMEL4.1_07g020430.1.01 44.2 2.7e-11 1 1.4 0.0 gene=SMEL4.1_07g020430.1 Name:"Similar to STY46 Serine/threonine-protein kinase STY46 (Arabidopsis thaliana OX=3702)"
SMEL4.1_11g024340.1.01 43.3 4.9e-11 3 2.4 0.0 gene=SMEL4.1_11g024340.1 Name:"Similar to SAPK2 Serine/threonine-protein kinase SAPK2 (Oryza sativa subsp. indica OX=39946)"
SMEL4.1_02g001420.1.01 43.2 5.3e-11 1 1.1 0.0 gene=SMEL4.1_02g001420.1 Name:"Similar to MDIS2 Protein MALE DISCOVERER 2 (Arabidopsis thaliana OX=3702)"
SMEL4.1_10g017560.1.01 43.2 5.6e-11 2 2.2 0.2 gene=SMEL4.1_10g017560.1 Name:"Similar to CDC2C Cell division control protein 2 homolog C (Antirrhinum majus OX=4151)"
SMEL4.1_06g017730.1.01 43.0 6.3e-11 1 1.1 0.0 gene=SMEL4.1_06g017730.1 Name:"Similar to CIPK33 CBL-interacting protein kinase 33 (Oryza sativa subsp. japonica OX=39947)"
SMEL4.1_05g007430.1.01 42.6 8.1e-11 1 1.1 0.0 gene=SMEL4.1_05g007430.1 Name:"Similar to CRK42 Cysteine-rich receptor-like protein kinase 42 (Arabidopsis thaliana OX=3702)"
SMEL4.1_03g001000.1.01 41.9 1.3e-10 2 2.2 0.0 gene=SMEL4.1_03g001000.1 Name:"Similar to At1g53440 Probable LRR receptor-like serine/threonine-protein kinase At1g53440 (Arabidopsis thaliana OX=3702)"
SMEL4.1_06g020440.1.01 41.9 1.3e-10 1 1.2 0.0 gene=SMEL4.1_06g020440.1 Name:"Similar to STY46 Serine/threonine-protein kinase STY46 (Arabidopsis thaliana OX=3702)"
SMEL4.1_02g014710.1.01 41.9 1.4e-10 3 2.9 0.1 gene=SMEL4.1_02g014710.1 Name:"Similar to XA21 Receptor kinase-like protein Xa21 (Oryza sativa subsp. japonica OX=39947)"
SMEL4.1_02g011390.1.01 41.4 1.9e-10 1 1.4 0.0 gene=SMEL4.1_02g011390.1 Name:"Similar to AGO4 Protein argonaute 4 (Arabidopsis thaliana OX=3702)"
SMEL4.1_07g020120.1.01 41.1 2.4e-10 2 2.1 0.1 gene=SMEL4.1_07g020120.1 Name:"Similar to SD25 G-type lectin S-receptor-like serine/threonine-protein kinase SD2-5 (Arabidopsis thaliana OX=3702)"
SMEL4.1_09g006840.1.01 40.7 3.2e-10 2 2.0 0.0 gene=SMEL4.1_09g006840.1 Name:"Similar to SRK2A Serine/threonine-protein kinase SRK2A (Arabidopsis thaliana OX=3702)"
SMEL4.1_10g019770.1.01 40.5 3.6e-10 1 2.3 0.0 gene=SMEL4.1_10g019770.1 Name:"Similar to STN8 Serine/threonine-protein kinase STN8, chloroplastic (Arabidopsis thaliana OX=3702)"
SMEL4.1_03g012950.1.01 40.1 4.7e-10 1 1.6 0.0 gene=SMEL4.1_03g012950.1 Name:"Similar to VIT_11s0016g04350 tRNA (guanine(37)-N1)-methyltransferase 2 (Vitis vinifera OX=29760)"
SMEL4.1_03g027100.1.01 40.0 5.3e-10 1 1.4 0.0 gene=SMEL4.1_03g027100.1 Name:"Similar to IBS1 Protein IMPAIRED IN BABA-INDUCED STERILITY 1 (Arabidopsis thaliana OX=3702)"
SMEL4.1_04g014780.1.01 39.4 8e-10 1 1.2 0.0 gene=SMEL4.1_04g014780.1 Name:"Similar to STY46 Serine/threonine-protein kinase STY46 (Arabidopsis thaliana OX=3702)"
SMEL4.1_05g024330.1.01 39.4 8.1e-10 3 5.0 0.0 gene=SMEL4.1_05g024330.1 Name:"Similar to BLUS1 Serine/threonine-protein kinase BLUS1 (Arabidopsis thaliana OX=3702)"
SMEL4.1_08g008700.1.01 39.0 1e-09 2 2.1 0.1 gene=SMEL4.1_08g008700.1 Name:"Similar to WAK5 Wall-associated receptor kinase 5 (Arabidopsis thaliana OX=3702)"
SMEL4.1_00g009160.1.01 39.0 1.1e-09 1 1.4 0.0 gene=SMEL4.1_00g009160.1 Name:"Similar to KIPK1 Serine/threonine-protein kinase KIPK1 (Arabidopsis thaliana OX=3702)"
SMEL4.1_12g005070.1.01 38.9 1.1e-09 2 2.2 0.0 gene=SMEL4.1_12g005070.1 Name:"Similar to RGA2 Disease resistance protein RGA2 (Solanum bulbocastanum OX=147425)"
SMEL4.1_07g020080.1.01 38.0 2.1e-09 1 1.1 0.1 gene=SMEL4.1_07g020080.1 Name:"Similar to SD25 G-type lectin S-receptor-like serine/threonine-protein kinase SD2-5 (Arabidopsis thaliana OX=3702)"
SMEL4.1_10g011030.1.01 37.8 2.5e-09 1 1.1 0.1 gene=SMEL4.1_10g011030.1 Name:"Similar to SD25 G-type lectin S-receptor-like serine/threonine-protein kinase SD2-5 (Arabidopsis thaliana OX=3702)"
SMEL4.1_03g022130.1.01 37.7 2.7e-09 2 2.4 0.0 gene=SMEL4.1_03g022130.1 Name:"Similar to STY46 Serine/threonine-protein kinase STY46 (Arabidopsis thaliana OX=3702)"
SMEL4.1_11g005650.1.01 36.7 5.2e-09 1 1.2 0.0 gene=SMEL4.1_11g005650.1 Name:"Similar to LECRK3 G-type lectin S-receptor-like serine/threonine-protein kinase LECRK3 (Oryza sativa subsp. indica OX=39946)"
SMEL4.1_09g017510.1.01 36.6 5.7e-09 1 1.2 0.0 gene=SMEL4.1_09g017510.1 Name:"Similar to At4g03230 G-type lectin S-receptor-like serine/threonine-protein kinase At4g03230 (Arabidopsis thaliana OX=3702)"
SMEL4.1_11g019220.1.01 36.4 6.7e-09 1 1.0 0.0 gene=SMEL4.1_11g019220.1 Name:"Similar to XA21 Receptor kinase-like protein Xa21 (Oryza sativa subsp. indica OX=39946)"
SMEL4.1_00g011550.1.01 36.4 6.7e-09 2 2.0 0.0 gene=SMEL4.1_00g011550.1 Name:"Similar to FLS2 LRR receptor-like serine/threonine-protein kinase FLS2 (Arabidopsis thaliana OX=3702)"
SMEL4.1_05g007250.1.01 36.3 7.1e-09 1 1.1 0.0 gene=SMEL4.1_05g007250.1 Name:"Similar to CKL2 Casein kinase 1-like protein 2 (Arabidopsis thaliana OX=3702)"
SMEL4.1_06g030240.1.01 36.2 7.2e-09 1 1.1 0.0 gene=SMEL4.1_06g030240.1 Name:"Protein of unknown function"
SMEL4.1_11g013940.1.01 36.1 7.7e-09 1 1.0 0.0 gene=SMEL4.1_11g013940.1 Name:"Similar to MAPKKK3 Mitogen-activated protein kinase kinase kinase 3 (Arabidopsis thaliana OX=3702)"
SMEL4.1_08g005100.1.01 35.8 9.8e-09 1 1.1 0.0 gene=SMEL4.1_08g005100.1 Name:"Similar to NTF4 Mitogen-activated protein kinase homolog NTF4 (Nicotiana tabacum OX=4097)"
SMEL4.1_09g013350.1.01 35.8 1e-08 1 1.1 0.1 gene=SMEL4.1_09g013350.1 Name:"Similar to STY8 Serine/threonine-protein kinase STY8 (Arabidopsis thaliana OX=3702)"
SMEL4.1_03g014110.1.01 35.4 1.3e-08 1 1.0 0.0 gene=SMEL4.1_03g014110.1 Name:"Similar to SRK2A Serine/threonine-protein kinase SRK2A (Arabidopsis thaliana OX=3702)"
SMEL4.1_10g007830.1.01 35.2 1.5e-08 1 1.1 0.0 gene=SMEL4.1_10g007830.1 Name:"Similar to NTF4 Mitogen-activated protein kinase homolog NTF4 (Nicotiana tabacum OX=4097)"
SMEL4.1_04g005920.1.01 34.9 1.8e-08 1 2.2 0.3 gene=SMEL4.1_04g005920.1 Name:"Similar to BLUS1 Serine/threonine-protein kinase BLUS1 (Arabidopsis thaliana OX=3702)"
SMEL4.1_05g014470.1.01 34.8 2e-08 1 1.0 0.0 gene=SMEL4.1_05g014470.1 Name:"Similar to MPK16 Mitogen-activated protein kinase 16 (Arabidopsis thaliana OX=3702)"
SMEL4.1_06g008490.1.01 34.6 2.3e-08 2 2.0 0.5 gene=SMEL4.1_06g008490.1 Name:"Similar to CPK12 Calcium-dependent protein kinase 12 (Oryza sativa subsp. japonica OX=39947)"
SMEL4.1_08g014170.1.01 34.5 2.4e-08 2 2.3 0.0 gene=SMEL4.1_08g014170.1 Name:"Similar to HD16 Casein kinase 1-like protein HD16 (Oryza sativa subsp. japonica OX=39947)"
SMEL4.1_04g008770.1.01 34.5 2.4e-08 2 2.7 0.0 gene=SMEL4.1_04g008770.1 Name:"Similar to BAK1 BRASSINOSTEROID INSENSITIVE 1-associated receptor kinase 1 (Arabidopsis thaliana OX=3702)"
SMEL4.1_05g014520.1.01 34.3 2.9e-08 1 1.0 0.0 gene=SMEL4.1_05g014520.1 Name:"Similar to MPK16 Mitogen-activated protein kinase 16 (Arabidopsis thaliana OX=3702)"
SMEL4.1_07g010520.1.01 34.2 3.1e-08 3 3.0 4.9 gene=SMEL4.1_07g010520.1 Name:"Similar to WAKL17 Wall-associated receptor kinase-like 17 (Arabidopsis thaliana OX=3702)"
SMEL4.1_06g015120.1.01 34.1 3.3e-08 1 1.2 0.0 gene=SMEL4.1_06g015120.1 Name:"Similar to STY46 Serine/threonine-protein kinase STY46 (Arabidopsis thaliana OX=3702)"
SMEL4.1_00g003450.1.01 34.1 3.3e-08 1 1.1 0.0 gene=SMEL4.1_00g003450.1 Name:"Similar to At1g01540 Probable serine/threonine-protein kinase At1g01540 (Arabidopsis thaliana OX=3702)"
SMEL4.1_07g001520.1.01 33.4 5.3e-08 1 1.2 0.0 gene=SMEL4.1_07g001520.1 Name:"Similar to At1g01540 Probable serine/threonine-protein kinase At1g01540 (Arabidopsis thaliana OX=3702)"
SMEL4.1_00g009650.1.01 33.3 5.8e-08 1 1.3 0.0 gene=SMEL4.1_00g009650.1 Name:"Similar to At5g35370 G-type lectin S-receptor-like serine/threonine-protein kinase At5g35370 (Arabidopsis thaliana OX=3702)"
SMEL4.1_08g014580.1.01 33.0 7e-08 1 1.1 0.0 gene=SMEL4.1_08g014580.1 Name:"Similar to STY46 Serine/threonine-protein kinase STY46 (Arabidopsis thaliana OX=3702)"
SMEL4.1_01g037640.1.01 33.0 7.1e-08 1 1.1 0.0 gene=SMEL4.1_01g037640.1 Name:"Similar to KEG E3 ubiquitin-protein ligase KEG (Arabidopsis thaliana OX=3702)"
SMEL4.1_06g009470.1.01 32.9 7.4e-08 1 1.0 0.1 gene=SMEL4.1_06g009470.1 Name:"Similar to MAPKKK20 Mitogen-activated protein kinase kinase kinase 20 (Arabidopsis thaliana OX=3702)"
SMEL4.1_02g024060.1.01 32.9 7.8e-08 2 2.2 0.1 gene=SMEL4.1_02g024060.1 Name:"Similar to ILK1 Integrin-linked protein kinase 1 (Arabidopsis thaliana OX=3702)"
SMEL4.1_03g007900.1.01 32.6 9.5e-08 2 1.8 0.0 gene=SMEL4.1_03g007900.1 Name:"Similar to CRK2 Cysteine-rich receptor-like protein kinase 2 (Arabidopsis thaliana OX=3702)"
SMEL4.1_05g014370.1.01 32.5 1e-07 1 1.0 0.0 gene=SMEL4.1_05g014370.1 Name:"Similar to MPK16 Mitogen-activated protein kinase 16 (Arabidopsis thaliana OX=3702)"
SMEL4.1_11g011780.1.01 31.4 2.2e-07 1 1.3 0.0 gene=SMEL4.1_11g011780.1 Name:"Similar to PBL7 Probable serine/threonine-protein kinase PBL7 (Arabidopsis thaliana OX=3702)"
SMEL4.1_05g001580.1.01 31.3 2.3e-07 2 3.1 0.0 gene=SMEL4.1_05g001580.1 Name:"Similar to BLUS1 Serine/threonine-protein kinase BLUS1 (Arabidopsis thaliana OX=3702)"
SMEL4.1_03g015000.1.01 31.3 2.4e-07 2 2.0 0.9 gene=SMEL4.1_03g015000.1 Name:"Similar to CPK9 Calcium-dependent protein kinase 9 (Arabidopsis thaliana OX=3702)"
SMEL4.1_03g002190.1.01 31.1 2.6e-07 1 1.0 0.1 gene=SMEL4.1_03g002190.1 Name:"Similar to SD11 G-type lectin S-receptor-like serine/threonine-protein kinase SD1-1 (Arabidopsis thaliana OX=3702)"
SMEL4.1_06g008500.1.01 31.0 2.9e-07 1 1.0 0.1 gene=SMEL4.1_06g008500.1 Name:"Similar to CPK9 Calcium-dependent protein kinase 9 (Arabidopsis thaliana OX=3702)"
SMEL4.1_07g007550.1.01 30.7 3.5e-07 1 1.0 0.1 gene=SMEL4.1_07g007550.1 Name:"Similar to CPK9 Calcium-dependent protein kinase 9 (Arabidopsis thaliana OX=3702)"
SMEL4.1_08g013280.1.01 29.7 7e-07 2 2.2 0.0 gene=SMEL4.1_08g013280.1 Name:"Similar to CPK21 Calcium-dependent protein kinase 21 (Arabidopsis thaliana OX=3702)"
SMEL4.1_06g008440.1.01 29.7 7.3e-07 1 1.0 0.1 gene=SMEL4.1_06g008440.1 Name:"Similar to CPK2 Calcium-dependent protein kinase 2 (Zea mays OX=4577)"
SMEL4.1_05g019480.1.01 29.6 7.5e-07 1 1.3 0.0 gene=SMEL4.1_05g019480.1 Name:"Similar to HD16 Casein kinase 1-like protein HD16 (Oryza sativa subsp. japonica OX=39947)"
SMEL4.1_07g020250.1.01 29.5 8e-07 1 1.1 0.1 gene=SMEL4.1_07g020250.1 Name:"Similar to SD25 G-type lectin S-receptor-like serine/threonine-protein kinase SD2-5 (Arabidopsis thaliana OX=3702)"
SMEL4.1_01g039610.1.01 28.6 1.6e-06 1 1.3 0.0 gene=SMEL4.1_01g039610.1 Name:"Similar to HD16 Casein kinase 1-like protein HD16 (Oryza sativa subsp. japonica OX=39947)"
SMEL4.1_03g031260.1.01 28.4 1.7e-06 1 1.2 0.0 gene=SMEL4.1_03g031260.1 Name:"Similar to CES101 G-type lectin S-receptor-like serine/threonine-protein kinase CES101 (Arabidopsis thaliana OX=3702)"
SMEL4.1_02g011620.1.01 28.2 2.1e-06 1 1.5 0.0 gene=SMEL4.1_02g011620.1 Name:"Similar to At1g53430 Probable LRR receptor-like serine/threonine-protein kinase At1g53430 (Arabidopsis thaliana OX=3702)"
SMEL4.1_10g023350.1.01 28.0 2.3e-06 1 1.2 0.0 gene=SMEL4.1_10g023350.1 Name:"Similar to TMK3 Receptor-like kinase TMK3 (Arabidopsis thaliana OX=3702)"
SMEL4.1_03g014730.1.01 26.9 5e-06 2 2.0 0.0 gene=SMEL4.1_03g014730.1 Name:"Similar to XA21 Receptor kinase-like protein Xa21 (Oryza sativa subsp. japonica OX=39947)"
SMEL4.1_11g024330.1.01 26.8 5.4e-06 1 1.3 0.0 gene=SMEL4.1_11g024330.1 Name:"Similar to VPS15 Serine/threonine-protein kinase VPS15 (Arabidopsis thaliana OX=3702)"
SMEL4.1_06g022850.1.01 26.1 9.1e-06 1 1.2 0.1 gene=SMEL4.1_06g022850.1 Name:"Similar to ATPK2 Serine/threonine-protein kinase AtPK2/AtPK19 (Arabidopsis thaliana OX=3702)"
SMEL4.1_05g007990.1.01 26.0 9.6e-06 1 1.2 0.0 gene=SMEL4.1_05g007990.1 Name:"Similar to At1g17230 Leucine-rich repeat receptor-like serine/threonine-protein kinase At1g17230 (Arabidopsis thaliana OX=3702)"
SMEL4.1_06g006440.1.01 25.7 1.2e-05 1 1.4 0.0 gene=SMEL4.1_06g006440.1 Name:"Similar to At3g47570 Probable LRR receptor-like serine/threonine-protein kinase At3g47570 (Arabidopsis thaliana OX=3702)"
SMEL4.1_01g036700.1.01 25.7 1.2e-05 1 1.4 0.0 gene=SMEL4.1_01g036700.1 Name:"Similar to At1g72550 Phenylalanine--tRNA ligase beta subunit, cytoplasmic (Arabidopsis thaliana OX=3702)"
SMEL4.1_01g012270.1.01 25.3 1.6e-05 1 1.1 0.0 gene=SMEL4.1_01g012270.1 Name:"Similar to MPK16 Mitogen-activated protein kinase 16 (Arabidopsis thaliana OX=3702)"
SMEL4.1_04g006190.1.01 25.2 1.7e-05 1 2.6 0.1 gene=SMEL4.1_04g006190.1 Name:"Similar to BLUS1 Serine/threonine-protein kinase BLUS1 (Arabidopsis thaliana OX=3702)"
SMEL4.1_06g017420.1.01 25.2 1.7e-05 1 1.2 0.1 gene=SMEL4.1_06g017420.1 Name:"Similar to MPK16 Mitogen-activated protein kinase 16 (Arabidopsis thaliana OX=3702)"
SMEL4.1_02g027220.1.01 24.7 2.4e-05 1 1.5 0.0 gene=SMEL4.1_02g027220.1 Name:"Protein of unknown function"
SMEL4.1_03g008300.1.01 24.5 2.7e-05 1 2.0 0.1 gene=SMEL4.1_03g008300.1 Name:"Similar to HERK1 Receptor-like protein kinase HERK 1 (Arabidopsis thaliana OX=3702)"
SMEL4.1_12g004060.1.01 24.4 3e-05 2 2.1 0.6 gene=SMEL4.1_12g004060.1 Name:"Similar to FLS2 LRR receptor-like serine/threonine-protein kinase FLS2 (Oryza sativa subsp. japonica OX=39947)"
SMEL4.1_04g004940.1.01 24.3 3.2e-05 2 1.5 0.1 gene=SMEL4.1_04g004940.1 Name:"Similar to B120 G-type lectin S-receptor-like serine/threonine-protein kinase B120 (Arabidopsis thaliana OX=3702)"
SMEL4.1_09g010040.1.01 24.0 3.8e-05 1 1.1 0.1 gene=SMEL4.1_09g010040.1 Name:"Similar to HT1 Serine/threonine/tyrosine-protein kinase HT1 (Arabidopsis thaliana OX=3702)"
SMEL4.1_11g013950.1.01 23.9 4.1e-05 1 1.1 0.0 gene=SMEL4.1_11g013950.1 Name:"Similar to YDA Mitogen-activated protein kinase kinase kinase YODA (Arabidopsis thaliana OX=3702)"
SMEL4.1_05g009810.1.01 22.8 9.3e-05 2 2.1 0.1 gene=SMEL4.1_05g009810.1 Name:"Similar to STN7 Serine/threonine-protein kinase STN7, chloroplastic (Arabidopsis thaliana OX=3702)"
SMEL4.1_06g017360.1.01 22.4 0.00012 1 1.1 0.0 gene=SMEL4.1_06g017360.1 Name:"Similar to MAPKKK20 Mitogen-activated protein kinase kinase kinase 20 (Arabidopsis thaliana OX=3702)"
SMEL4.1_10g024580.1.01 22.4 0.00012 1 1.4 0.0 gene=SMEL4.1_10g024580.1 Name:"Similar to HD16 Casein kinase 1-like protein HD16 (Oryza sativa subsp. japonica OX=39947)"
SMEL4.1_01g012260.1.01 22.3 0.00013 1 1.3 0.1 gene=SMEL4.1_01g012260.1 Name:"Similar to At1g47710 Serpin-ZX (Arabidopsis thaliana OX=3702)"
SMEL4.1_12g011280.1.01 21.6 0.00021 1 1.4 0.0 gene=SMEL4.1_12g011280.1 Name:"Similar to BAM3 Leucine-rich repeat receptor-like serine/threonine-protein kinase BAM3 (Arabidopsis thaliana OX=3702)"
SMEL4.1_07g022620.1.01 21.5 0.00023 1 1.4 0.1 gene=SMEL4.1_07g022620.1 Name:"Similar to SPA3 Protein SPA1-RELATED 3 (Arabidopsis thaliana OX=3702)"
SMEL4.1_03g015710.1.01 21.5 0.00024 1 1.3 0.0 gene=SMEL4.1_03g015710.1 Name:"Similar to At5g48740 Probable LRR receptor-like serine/threonine-protein kinase At5g48740 (Arabidopsis thaliana OX=3702)"
SMEL4.1_05g001520.1.01 21.3 0.00027 1 1.3 0.0 gene=SMEL4.1_05g001520.1 Name:"Protein of unknown function"
SMEL4.1_03g001170.1.01 20.9 0.00036 2 2.1 1.2 gene=SMEL4.1_03g001170.1 Name:"Similar to ASK7 Shaggy-related protein kinase eta (Arabidopsis thaliana OX=3702)"
SMEL4.1_05g002950.1.01 20.7 0.0004 1 1.1 0.1 gene=SMEL4.1_05g002950.1 Name:"Similar to At1g09600 Probable serine/threonine-protein kinase At1g09600 (Arabidopsis thaliana OX=3702)"
SMEL4.1_07g020060.1.01 20.6 0.00041 1 1.4 0.0 gene=SMEL4.1_07g020060.1 Name:"Similar to Pyrophosphate-energized vacuolar membrane proton pump (Vigna radiata var. radiata OX=3916)"
SMEL4.1_01g008650.1.01 20.3 0.00054 1 1.4 0.0 gene=SMEL4.1_01g008650.1 Name:"Similar to MPK16 Mitogen-activated protein kinase 16 (Arabidopsis thaliana OX=3702)"
SMEL4.1_05g007230.1.01 20.0 0.00066 1 1.0 0.0 gene=SMEL4.1_05g007230.1 Name:"Similar to CKL12 Casein kinase 1-like protein 12 (Arabidopsis thaliana OX=3702)"
SMEL4.1_11g014740.1.01 19.8 0.00077 1 1.0 0.0 gene=SMEL4.1_11g014740.1 Name:"Similar to XA21 Receptor kinase-like protein Xa21 (Oryza sativa subsp. japonica OX=39947)"
SMEL4.1_03g010080.1.01 19.7 0.00078 1 1.1 0.0 gene=SMEL4.1_03g010080.1 Name:"Similar to At2g20050/At2g20040 Protein phosphatase 2C and cyclic nucleotide-binding/kinase domain-containing protein (Arabidopsis thaliana OX=3702)"
SMEL4.1_12g017930.1.01 19.4 0.00099 1 1.3 0.0 gene=SMEL4.1_12g017930.1 Name:"Similar to HD16 Casein kinase 1-like protein HD16 (Oryza sativa subsp. japonica OX=39947)"
SMEL4.1_00g012510.1.01 19.1 0.0012 1 1.2 0.0 gene=SMEL4.1_00g012510.1 Name:"Similar to At2g23950 Probable LRR receptor-like serine/threonine-protein kinase At2g23950 (Arabidopsis thaliana OX=3702)"
SMEL4.1_01g026580.1.01 19.0 0.0013 1 1.2 0.0 gene=SMEL4.1_01g026580.1 Name:"Similar to RKL1 Probable inactive receptor kinase At1g48480 (Arabidopsis thaliana OX=3702)"
SMEL4.1_03g029390.1.01 18.9 0.0014 1 1.1 0.0 gene=SMEL4.1_03g029390.1 Name:"Similar to At3g47110 Putative receptor-like protein kinase At3g47110 (Arabidopsis thaliana OX=3702)"
SMEL4.1_05g009820.1.01 18.5 0.0019 2 1.6 0.0 gene=SMEL4.1_05g009820.1 Name:"Similar to STN7 Serine/threonine-protein kinase STN7, chloroplastic (Arabidopsis thaliana OX=3702)"
SMEL4.1_09g020950.1.01 17.8 0.0032 2 2.3 0.0 gene=SMEL4.1_09g020950.1 Name:"Similar to At1g07550 Probable LRR receptor-like serine/threonine-protein kinase At1g07550 (Arabidopsis thaliana OX=3702)"
SMEL4.1_11g020320.1.01 17.7 0.0033 2 1.6 0.0 gene=SMEL4.1_11g020320.1 Name:"Similar to At2g40090 Putative ABC1 protein At2g40090 (Arabidopsis thaliana OX=3702)"
SMEL4.1_07g020180.1.01 17.4 0.004 1 1.2 0.1 gene=SMEL4.1_07g020180.1 Name:"Similar to SD25 G-type lectin S-receptor-like serine/threonine-protein kinase SD2-5 (Arabidopsis thaliana OX=3702)"
SMEL4.1_05g014550.1.01 16.4 0.0083 1 1.2 0.0 gene=SMEL4.1_05g014550.1 Name:"Similar to MPK16 Mitogen-activated protein kinase 16 (Arabidopsis thaliana OX=3702)"
SMEL4.1_07g019110.1.01 15.8 0.013 1 1.8 0.0 gene=SMEL4.1_07g019110.1 Name:"Similar to BUB1 Mitotic checkpoint serine/threonine-protein kinase BUB1 (Arabidopsis thaliana OX=3702)"
SMEL4.1_00g006540.1.01 15.7 0.014 1 1.1 0.0 gene=SMEL4.1_00g006540.1 Name:"Similar to At4g03230 G-type lectin S-receptor-like serine/threonine-protein kinase At4g03230 (Arabidopsis thaliana OX=3702)"
SMEL4.1_10g013480.1.01 15.2 0.019 1 1.0 0.0 gene=SMEL4.1_10g013480.1 Name:"Similar to LRK10 Rust resistance kinase Lr10 (Triticum aestivum OX=4565)"
SMEL4.1_05g011950.1.01 15.1 0.02 2 2.4 0.3 gene=SMEL4.1_05g011950.1 Name:"Similar to YAK1 Dual specificity protein kinase YAK1 homolog (Arabidopsis thaliana OX=3702)"
SMEL4.1_01g029730.1.01 15.0 0.021 1 1.1 0.0 gene=SMEL4.1_01g029730.1 Name:"Similar to LRK10 Rust resistance kinase Lr10 (Triticum aestivum OX=4565)"
SMEL4.1_01g029740.1.01 15.0 0.021 1 1.1 0.0 gene=SMEL4.1_01g029740.1 Name:"Similar to LRK10 Rust resistance kinase Lr10 (Triticum aestivum OX=4565)"
SMEL4.1_05g023940.1.01 14.8 0.025 2 2.3 0.0 gene=SMEL4.1_05g023940.1 Name:"Similar to HD16 Casein kinase 1-like protein HD16 (Oryza sativa subsp. japonica OX=39947)"
SMEL4.1_07g005580.1.01 14.5 0.031 1 1.0 0.0 gene=SMEL4.1_07g005580.1 Name:"Protein of unknown function"
SMEL4.1_01g038000.1.01 14.3 0.036 1 1.4 0.0 gene=SMEL4.1_01g038000.1 Name:"Similar to CRK2 Cysteine-rich receptor-like protein kinase 2 (Arabidopsis thaliana OX=3702)"
SMEL4.1_08g026420.1.01 14.3 0.037 1 1.3 0.0 gene=SMEL4.1_08g026420.1 Name:"Similar to SPA2 Protein SPA1-RELATED 2 (Arabidopsis thaliana OX=3702)"
SMEL4.1_02g017500.1.01 14.2 0.039 2 2.0 0.0 gene=SMEL4.1_02g017500.1 Name:"Similar to FAD-OXR Berberine bridge enzyme-like 22 (Arabidopsis thaliana OX=3702)"
SMEL4.1_09g015480.1.01 14.1 0.042 2 1.4 0.1 gene=SMEL4.1_09g015480.1 Name:"Similar to At3g63330 Probable inactive protein kinase At3g63330 (Arabidopsis thaliana OX=3702)"
SMEL4.1_03g015920.1.01 14.0 0.046 2 2.2 0.0 gene=SMEL4.1_03g015920.1 Name:"Similar to ASR3 Trihelix transcription factor ASR3 (Arabidopsis thaliana OX=3702)"
# PF07714-Domain scores
# -------------
#
# name bits E-value hit bias env-st env-en ali-st ali-en hmm-st hmm-en description
# ------------------- ------ --------- ----- ----- ------ ------ ------ ------ ------ ------ ---------------------
SMEL4.1_01g002500.1.01 253.8 3.1e-75 1 0.0 298 547 298 547 1 259 gene=SMEL4.1_01g002500.1 Name:"Similar to STY46 Serine/threonine-protein kinase STY46 (Arabidopsis thaliana OX=3702)"
SMEL4.1_02g021390.1.01 248.0 1.7e-73 1 0.0 323 572 323 571 1 258 gene=SMEL4.1_02g021390.1 Name:"Similar to STY17 Serine/threonine-protein kinase STY17 (Arabidopsis thaliana OX=3702)"
SMEL4.1_10g022610.1.01 233.9 3.5e-69 1 0.0 575 829 576 829 2 259 gene=SMEL4.1_10g022610.1 Name:"Similar to CTR1 Serine/threonine-protein kinase CTR1 (Arabidopsis thaliana OX=3702)"
SMEL4.1_05g022020.1.01 233.4 5.2e-69 1 0.0 489 741 489 741 1 259 gene=SMEL4.1_05g022020.1 Name:"Similar to EDR1 Serine/threonine-protein kinase EDR1 (Arabidopsis thaliana OX=3702)"
SMEL4.1_11g023790.1.01 232.2 1.1e-68 1 0.0 78 332 80 332 3 259 gene=SMEL4.1_11g023790.1 Name:"Similar to HT1 Serine/threonine/tyrosine-protein kinase HT1 (Arabidopsis thaliana OX=3702)"
SMEL4.1_11g027360.1.01 230.4 4e-68 1 0.0 71 325 73 325 3 259 gene=SMEL4.1_11g027360.1 Name:"Similar to HT1 Serine/threonine/tyrosine-protein kinase HT1 (Arabidopsis thaliana OX=3702)"
SMEL4.1_03g030360.1.01 228.0 2.3e-67 1 0.0 751 1003 751 1003 1 259 gene=SMEL4.1_03g030360.1 Name:"Similar to SIS8 Probable serine/threonine-protein kinase SIS8 (Arabidopsis thaliana OX=3702)"
SMEL4.1_06g021570.1.01 227.8 2.6e-67 1 0.0 728 980 728 980 1 259 gene=SMEL4.1_06g021570.1 Name:"Similar to SIS8 Probable serine/threonine-protein kinase SIS8 (Arabidopsis thaliana OX=3702)"
SMEL4.1_00g003090.1.01 227.4 3.5e-67 1 0.0 479 731 480 731 2 259 gene=SMEL4.1_00g003090.1 Name:"Similar to SIS8 Probable serine/threonine-protein kinase SIS8 (Arabidopsis thaliana OX=3702)"
SMEL4.1_08g025400.1.01 226.4 7e-67 1 0.0 467 719 468 718 2 258 gene=SMEL4.1_08g025400.1 Name:"Similar to EDR1 Serine/threonine-protein kinase EDR1 (Arabidopsis thaliana OX=3702)"
SMEL4.1_08g013060.1.01 225.5 1.3e-66 1 0.0 476 728 476 728 1 259 gene=SMEL4.1_08g013060.1 Name:"Similar to SIS8 Probable serine/threonine-protein kinase SIS8 (Arabidopsis thaliana OX=3702)"
SMEL4.1_03g028310.1.01 224.0 3.8e-66 1 0.0 57 311 59 311 3 259 gene=SMEL4.1_03g028310.1 Name:"Similar to HT1 Serine/threonine/tyrosine-protein kinase HT1 (Arabidopsis thaliana OX=3702)"
SMEL4.1_12g002090.1.01 223.5 5.4e-66 1 0.0 125 379 125 379 1 259 gene=SMEL4.1_12g002090.1 Name:"Similar to STY13 Serine/threonine-protein kinase STY13 (Arabidopsis thaliana OX=3702)"
SMEL4.1_03g001510.1.01 220.5 4.3e-65 1 0.0 179 435 185 435 7 259 gene=SMEL4.1_03g001510.1 Name:"Similar to HT1 Serine/threonine/tyrosine-protein kinase HT1 (Arabidopsis thaliana OX=3702)"
SMEL4.1_04g017310.1.01 219.0 1.2e-64 1 0.0 683 937 683 937 1 259 gene=SMEL4.1_04g017310.1 Name:"Similar to CTR1 Serine/threonine-protein kinase CTR1 (Arabidopsis thaliana OX=3702)"
SMEL4.1_10g015030.1.01 218.4 1.9e-64 1 0.0 159 417 163 417 5 259 gene=SMEL4.1_10g015030.1 Name:"Similar to ILK1 Integrin-linked protein kinase 1 (Arabidopsis thaliana OX=3702)"
SMEL4.1_06g023040.1.01 216.1 9.8e-64 1 0.0 161 435 163 434 3 258 gene=SMEL4.1_06g023040.1 Name:"Similar to STY13 Serine/threonine-protein kinase STY13 (Arabidopsis thaliana OX=3702)"
SMEL4.1_02g005170.1.01 215.6 1.4e-63 2 0.0 255 478 266 477 43 258 gene=SMEL4.1_02g005170.1 Name:"Similar to STY17 Serine/threonine-protein kinase STY17 (Arabidopsis thaliana OX=3702)"
SMEL4.1_03g028390.1.01 215.1 1.9e-63 1 0.0 87 361 89 360 3 258 gene=SMEL4.1_03g028390.1 Name:"Similar to STY13 Serine/threonine-protein kinase STY13 (Arabidopsis thaliana OX=3702)"
SMEL4.1_05g009320.1.01 212.9 9.2e-63 1 0.0 60 334 62 334 3 259 gene=SMEL4.1_05g009320.1 Name:"Similar to STY13 Serine/threonine-protein kinase STY13 (Arabidopsis thaliana OX=3702)"
SMEL4.1_03g033150.1.01 211.6 2.3e-62 1 0.1 17 290 17 290 1 259 gene=SMEL4.1_03g033150.1 Name:"Similar to STY13 Serine/threonine-protein kinase STY13 (Arabidopsis thaliana OX=3702)"
SMEL4.1_01g011790.1.01 211.2 2.9e-62 1 0.0 700 952 701 950 2 257 gene=SMEL4.1_01g011790.1 Name:"Similar to EDR1 Serine/threonine-protein kinase EDR1 (Arabidopsis thaliana OX=3702)"
SMEL4.1_07g026340.1.01 210.0 7e-62 2 0.0 977 1240 978 1240 2 259 gene=SMEL4.1_07g026340.1 Name:"Similar to SIS8 Probable serine/threonine-protein kinase SIS8 (Arabidopsis thaliana OX=3702)"
SMEL4.1_02g016240.1.01 209.2 1.2e-61 1 0.0 190 446 196 446 7 259 gene=SMEL4.1_02g016240.1 Name:"Similar to HT1 Serine/threonine/tyrosine-protein kinase HT1 (Arabidopsis thaliana OX=3702)"
SMEL4.1_07g000600.1.01 207.6 3.8e-61 1 0.0 967 1229 968 1229 2 259 gene=SMEL4.1_07g000600.1 Name:"Similar to EDR1 Serine/threonine-protein kinase EDR1 (Arabidopsis thaliana OX=3702)"
SMEL4.1_02g014960.1.01 205.9 1.2e-60 1 0.0 1013 1276 1014 1276 2 259 gene=SMEL4.1_02g014960.1 Name:"Similar to SIS8 Probable serine/threonine-protein kinase SIS8 (Arabidopsis thaliana OX=3702)"
SMEL4.1_09g023090.1.01 205.5 1.6e-60 1 0.0 949 1215 951 1215 3 259 gene=SMEL4.1_09g023090.1 Name:"Similar to EDR1 Serine/threonine-protein kinase EDR1 (Arabidopsis thaliana OX=3702)"
SMEL4.1_07g002610.1.01 202.9 1e-59 1 0.0 1132 1395 1133 1395 2 259 gene=SMEL4.1_07g002610.1 Name:"Similar to CTR1 Serine/threonine-protein kinase CTR1 (Arabidopsis thaliana OX=3702)"
SMEL4.1_09g001250.1.01 201.5 2.7e-59 2 0.0 633 856 646 856 50 259 gene=SMEL4.1_09g001250.1 Name:"Similar to CTR1 Serine/threonine-protein kinase CTR1 (Arabidopsis thaliana OX=3702)"
SMEL4.1_02g010700.1.01 199.1 1.5e-58 2 0.0 539 780 540 780 9 259 gene=SMEL4.1_02g010700.1 Name:"Similar to SIS8 Probable serine/threonine-protein kinase SIS8 (Arabidopsis thaliana OX=3702)"
SMEL4.1_04g005850.1.01 198.0 3.3e-58 1 0.0 118 375 122 375 5 259 gene=SMEL4.1_04g005850.1 Name:"Similar to ILK1 Integrin-linked protein kinase 1 (Arabidopsis thaliana OX=3702)"
SMEL4.1_02g024310.1.01 191.7 2.6e-56 1 0.0 27 287 30 287 4 259 gene=SMEL4.1_02g024310.1 Name:"Similar to STY13 Serine/threonine-protein kinase STY13 (Arabidopsis thaliana OX=3702)"
SMEL4.1_02g023230.1.01 187.5 5.2e-55 1 0.0 49 308 53 308 5 259 gene=SMEL4.1_02g023230.1 Name:"Similar to STY13 Serine/threonine-protein kinase STY13 (Arabidopsis thaliana OX=3702)"
SMEL4.1_07g019430.1.01 185.2 2.5e-54 1 0.0 557 818 558 817 2 258 gene=SMEL4.1_07g019430.1 Name:"Similar to SIS8 Probable serine/threonine-protein kinase SIS8 (Arabidopsis thaliana OX=3702)"
SMEL4.1_02g011700.1.01 183.2 1e-53 1 0.0 156 414 166 414 18 259 gene=SMEL4.1_02g011700.1 Name:"Similar to ILK1 Integrin-linked protein kinase 1 (Arabidopsis thaliana OX=3702)"
SMEL4.1_04g013420.1.01 179.8 1.2e-52 2 0.0 447 624 450 623 80 258 gene=SMEL4.1_04g013420.1 Name:"Similar to STY46 Serine/threonine-protein kinase STY46 (Arabidopsis thaliana OX=3702)"
SMEL4.1_07g022450.1.01 179.6 1.3e-52 1 0.0 15 265 19 263 5 257 gene=SMEL4.1_07g022450.1 Name:"Similar to MAPKKK3 Mitogen-activated protein kinase kinase kinase 3 (Arabidopsis thaliana OX=3702)"
SMEL4.1_07g017600.1.01 178.0 4.1e-52 1 0.0 487 758 490 757 4 258 gene=SMEL4.1_07g017600.1 Name:"Similar to At1g11330 G-type lectin S-receptor-like serine/threonine-protein kinase At1g11330 (Arabidopsis thaliana OX=3702)"
SMEL4.1_05g019180.1.01 176.3 1.4e-51 1 0.0 290 575 291 575 2 259 gene=SMEL4.1_05g019180.1 Name:"Similar to STY46 Serine/threonine-protein kinase STY46 (Arabidopsis thaliana OX=3702)"
SMEL4.1_09g013360.1.01 175.1 3.2e-51 1 0.0 969 1217 970 1189 2 217 gene=SMEL4.1_09g013360.1 Name:"Similar to SIS8 Probable serine/threonine-protein kinase SIS8 (Arabidopsis thaliana OX=3702)"
SMEL4.1_03g002840.1.01 174.6 4.5e-51 1 0.0 123 394 126 394 4 259 gene=SMEL4.1_03g002840.1 Name:"Similar to CRCK1 Calmodulin-binding receptor-like cytoplasmic kinase 1 (Arabidopsis thaliana OX=3702)"
SMEL4.1_07g003250.1.01 172.8 1.5e-50 1 0.0 232 504 237 503 6 258 gene=SMEL4.1_07g003250.1 Name:"Similar to CRCK3 Calmodulin-binding receptor-like cytoplasmic kinase 3 (Arabidopsis thaliana OX=3702)"
SMEL4.1_01g013720.1.01 172.2 2.4e-50 1 0.0 315 581 319 580 5 258 gene=SMEL4.1_01g013720.1 Name:"Similar to PERK3 Proline-rich receptor-like protein kinase PERK3 (Arabidopsis thaliana OX=3702)"
SMEL4.1_07g017580.1.01 171.8 3.2e-50 1 0.0 501 796 503 794 3 257 gene=SMEL4.1_07g017580.1 Name:"Similar to SD18 Receptor-like serine/threonine-protein kinase SD1-8 (Arabidopsis thaliana OX=3702)"
SMEL4.1_07g023620.1.01 171.6 3.6e-50 1 0.0 112 375 114 373 3 257 gene=SMEL4.1_07g023620.1 Name:"Similar to CRLK1 Calcium/calmodulin-regulated receptor-like kinase 1 (Arabidopsis thaliana OX=3702)"
SMEL4.1_02g026580.1.01 170.9 5.8e-50 1 0.0 116 388 118 386 3 257 gene=SMEL4.1_02g026580.1 Name:"Similar to CRLK2 Calcium/calmodulin-regulated receptor-like kinase 2 (Arabidopsis thaliana OX=3702)"
SMEL4.1_04g002090.1.01 170.9 6e-50 1 0.0 495 766 498 764 4 257 gene=SMEL4.1_04g002090.1 Name:"Similar to At4g27290 G-type lectin S-receptor-like serine/threonine-protein kinase At4g27290 (Arabidopsis thaliana OX=3702)"
SMEL4.1_01g027970.1.01 170.6 7.4e-50 1 0.0 518 788 521 784 4 255 gene=SMEL4.1_01g027970.1 Name:"Similar to ANX1 Receptor-like protein kinase ANXUR1 (Arabidopsis thaliana OX=3702)"
SMEL4.1_07g023480.1.01 170.5 8e-50 1 0.0 511 782 514 781 4 258 gene=SMEL4.1_07g023480.1 Name:"Similar to At4g27290 G-type lectin S-receptor-like serine/threonine-protein kinase At4g27290 (Arabidopsis thaliana OX=3702)"
SMEL4.1_01g002220.1.01 169.1 2.1e-49 1 0.0 714 983 718 982 5 258 gene=SMEL4.1_01g002220.1 Name:"Similar to At5g49770 Probable leucine-rich repeat receptor-like protein kinase At5g49770 (Arabidopsis thaliana OX=3702)"
SMEL4.1_07g023500.1.01 168.9 2.4e-49 1 0.0 511 782 514 781 4 258 gene=SMEL4.1_07g023500.1 Name:"Similar to At4g27290 G-type lectin S-receptor-like serine/threonine-protein kinase At4g27290 (Arabidopsis thaliana OX=3702)"
SMEL4.1_10g015600.1.01 168.1 4.3e-49 1 0.0 386 638 388 636 3 257 gene=SMEL4.1_10g015600.1 Name:"Similar to M3KE1 MAP3K epsilon protein kinase 1 (Arabidopsis thaliana OX=3702)"
SMEL4.1_10g005320.1.01 168.1 4.4e-49 1 0.0 549 820 551 819 3 258 gene=SMEL4.1_10g005320.1 Name:"Similar to At4g27290 G-type lectin S-receptor-like serine/threonine-protein kinase At4g27290 (Arabidopsis thaliana OX=3702)"
SMEL4.1_10g005190.1.01 167.9 4.8e-49 1 0.0 667 938 671 937 5 258 gene=SMEL4.1_10g005190.1 Name:"Similar to At1g53430 Probable LRR receptor-like serine/threonine-protein kinase At1g53430 (Arabidopsis thaliana OX=3702)"
SMEL4.1_10g019780.1.01 167.9 5e-49 1 0.0 613 882 616 882 5 259 gene=SMEL4.1_10g019780.1 Name:"Similar to HPCA1 Leucine-rich repeat receptor protein kinase HPCA1 (Arabidopsis thaliana OX=3702)"
SMEL4.1_00g012060.1.01 167.7 5.5e-49 1 0.0 324 594 327 593 4 258 gene=SMEL4.1_00g012060.1 Name:"Similar to CRK3 Cysteine-rich receptor-like protein kinase 3 (Arabidopsis thaliana OX=3702)"
SMEL4.1_01g002200.1.01 167.5 6.4e-49 1 0.0 337 605 341 604 5 258 gene=SMEL4.1_01g002200.1 Name:"Similar to PCMP-H79 Pentatricopeptide repeat-containing protein At3g49710 (Arabidopsis thaliana OX=3702)"
SMEL4.1_01g011650.1.01 167.4 6.7e-49 1 0.0 71 330 74 329 4 257 gene=SMEL4.1_01g011650.1 Name:"Similar to NPK1 Mitogen-activated protein kinase kinase kinase NPK1 (Nicotiana tabacum OX=4097)"
SMEL4.1_12g003140.1.01 167.4 7.1e-49 1 0.2 283 451 283 451 1 178 gene=SMEL4.1_12g003140.1 Name:"Similar to STY46 Serine/threonine-protein kinase STY46 (Arabidopsis thaliana OX=3702)"
SMEL4.1_05g015700.1.01 167.3 7.2e-49 1 0.0 80 357 84 357 5 259 gene=SMEL4.1_05g015700.1 Name:"Similar to RIPK Serine/threonine-protein kinase RIPK (Arabidopsis thaliana OX=3702)"
SMEL4.1_05g012120.1.01 167.3 7.5e-49 1 0.0 355 627 358 627 4 259 gene=SMEL4.1_05g012120.1 Name:"Similar to LRK10L-1.2 LEAF RUST 10 DISEASE-RESISTANCE LOCUS RECEPTOR-LIKE PROTEIN KINASE-like 1.2 (Arabidopsis thaliana OX=3702)"
SMEL4.1_09g004240.1.01 167.2 7.9e-49 1 0.0 76 358 80 358 5 259 gene=SMEL4.1_09g004240.1 Name:"Similar to RLCK176 Receptor-like cytoplasmic kinase 176 (Oryza sativa subsp. japonica OX=39947)"
SMEL4.1_02g000510.1.01 167.2 8e-49 1 0.0 515 786 517 784 3 257 gene=SMEL4.1_02g000510.1 Name:"Similar to At4g27290 G-type lectin S-receptor-like serine/threonine-protein kinase At4g27290 (Arabidopsis thaliana OX=3702)"
SMEL4.1_00g011070.1.01 166.7 1.1e-48 1 0.0 585 854 586 851 3 256 gene=SMEL4.1_00g011070.1 Name:"Similar to At1g67720 Probable LRR receptor-like serine/threonine-protein kinase At1g67720 (Arabidopsis thaliana OX=3702)"
SMEL4.1_02g004810.1.01 166.5 1.3e-48 1 0.0 84 366 87 366 4 259 gene=SMEL4.1_02g004810.1 Name:"Similar to PIX13 Probable serine/threonine-protein kinase PIX13 (Arabidopsis thaliana OX=3702)"
SMEL4.1_09g001640.1.01 166.4 1.4e-48 1 0.0 542 815 544 815 3 259 gene=SMEL4.1_09g001640.1 Name:"Similar to WAKL20 Wall-associated receptor kinase-like 20 (Arabidopsis thaliana OX=3702)"
SMEL4.1_09g012840.1.01 166.4 1.4e-48 1 0.0 571 847 574 846 4 258 gene=SMEL4.1_09g012840.1 Name:"Similar to TMK4 Receptor-like kinase TMK4 (Arabidopsis thaliana OX=3702)"
SMEL4.1_09g013840.1.01 166.0 1.8e-48 1 0.0 378 680 379 680 2 259 gene=SMEL4.1_09g013840.1 Name:"Similar to ALE2 Receptor-like serine/threonine-protein kinase ALE2 (Arabidopsis thaliana OX=3702)"
SMEL4.1_02g017580.1.01 166.0 1.8e-48 1 0.0 525 795 527 726 3 205 gene=SMEL4.1_02g017580.1 Name:"Similar to B120 G-type lectin S-receptor-like serine/threonine-protein kinase B120 (Arabidopsis thaliana OX=3702)"
SMEL4.1_07g003440.1.01 165.8 2.1e-48 1 0.0 104 383 108 383 5 259 gene=SMEL4.1_07g003440.1 Name:"Similar to PIX7 Probable serine/threonine-protein kinase PIX7 (Arabidopsis thaliana OX=3702)"
SMEL4.1_06g000710.1.01 165.8 2.1e-48 1 0.0 531 801 534 798 4 256 gene=SMEL4.1_06g000710.1 Name:"Similar to ANX1 Receptor-like protein kinase ANXUR1 (Arabidopsis thaliana OX=3702)"
SMEL4.1_06g019990.1.01 165.8 2.1e-48 1 0.0 86 362 90 362 6 259 gene=SMEL4.1_06g019990.1 Name:"Similar to RIPK Serine/threonine-protein kinase RIPK (Arabidopsis thaliana OX=3702)"
SMEL4.1_07g020100.1.01 165.5 2.7e-48 1 0.3 243 513 245 512 3 258 gene=SMEL4.1_07g020100.1 Name:"Similar to SD25 G-type lectin S-receptor-like serine/threonine-protein kinase SD2-5 (Arabidopsis thaliana OX=3702)"
SMEL4.1_12g002070.1.01 165.4 2.7e-48 1 0.0 88 365 91 365 4 259 gene=SMEL4.1_12g002070.1 Name:"Similar to PBL17 Probable serine/threonine-protein kinase PBL17 (Arabidopsis thaliana OX=3702)"
SMEL4.1_08g021300.1.01 165.3 3e-48 1 0.0 77 358 82 358 6 259 gene=SMEL4.1_08g021300.1 Name:"Similar to PBL19 Probable serine/threonine-protein kinase PBL19 (Arabidopsis thaliana OX=3702)"
SMEL4.1_06g004680.1.01 165.3 3e-48 1 0.0 488 755 493 687 6 205 gene=SMEL4.1_06g004680.1 Name:"Similar to HERK1 Receptor-like protein kinase HERK 1 (Arabidopsis thaliana OX=3702)"
SMEL4.1_02g018140.1.01 165.3 3.1e-48 1 0.0 341 613 345 611 5 257 gene=SMEL4.1_02g018140.1 Name:"Similar to CRK29 Cysteine-rich receptor-like protein kinase 29 (Arabidopsis thaliana OX=3702)"
SMEL4.1_01g038720.1.01 165.2 3.2e-48 1 0.1 882 1151 883 1151 3 259 gene=SMEL4.1_01g038720.1 Name:"Similar to LECRK3 G-type lectin S-receptor-like serine/threonine-protein kinase LECRK3 (Oryza sativa subsp. indica OX=39946)"
SMEL4.1_09g024130.1.01 165.2 3.3e-48 1 0.0 576 852 579 799 4 224 gene=SMEL4.1_09g024130.1 Name:"Similar to TMK4 Receptor-like kinase TMK4 (Arabidopsis thaliana OX=3702)"
SMEL4.1_04g022840.1.01 165.2 3.3e-48 2 0.0 184 465 188 465 5 259 gene=SMEL4.1_04g022840.1 Name:"Similar to CST Probable serine/threonine-protein kinase CST (Arabidopsis thaliana OX=3702)"
SMEL4.1_02g017560.1.01 165.1 3.4e-48 1 0.0 516 789 517 788 2 258 gene=SMEL4.1_02g017560.1 Name:"Similar to At1g11330 G-type lectin S-receptor-like serine/threonine-protein kinase At1g11330 (Arabidopsis thaliana OX=3702)"
SMEL4.1_07g017650.1.01 165.0 3.7e-48 1 0.0 235 503 238 501 4 257 gene=SMEL4.1_07g017650.1 Name:"Similar to At4g03230 G-type lectin S-receptor-like serine/threonine-protein kinase At4g03230 (Arabidopsis thaliana OX=3702)"
SMEL4.1_06g012070.1.01 164.9 4.1e-48 1 0.0 412 665 414 664 3 257 gene=SMEL4.1_06g012070.1 Name:"Similar to YDA Mitogen-activated protein kinase kinase kinase YODA (Arabidopsis thaliana OX=3702)"
SMEL4.1_06g003850.1.01 164.7 4.4e-48 1 0.0 66 356 70 356 5 259 gene=SMEL4.1_06g003850.1 Name:"Similar to PBL9 Probable serine/threonine-protein kinase PBL9 (Arabidopsis thaliana OX=3702)"
SMEL4.1_07g019940.1.01 164.7 4.7e-48 1 0.1 708 976 709 976 3 259 gene=SMEL4.1_07g019940.1 Name:"Similar to At5g24080 G-type lectin S-receptor-like serine/threonine-protein kinase At5g24080 (Arabidopsis thaliana OX=3702)"
SMEL4.1_04g018340.1.01 164.7 4.7e-48 2 0.0 811 1082 813 1079 3 256 gene=SMEL4.1_04g018340.1 Name:"Similar to At4g27290 G-type lectin S-receptor-like serine/threonine-protein kinase At4g27290 (Arabidopsis thaliana OX=3702)"
SMEL4.1_03g001650.1.01 164.3 6e-48 1 0.0 47 316 48 315 2 258 gene=SMEL4.1_03g001650.1 Name:"Similar to CRPK1 Cold-responsive protein kinase 1 (Arabidopsis thaliana OX=3702)"
SMEL4.1_02g017550.1.01 164.3 6e-48 1 0.0 510 783 511 713 2 205 gene=SMEL4.1_02g017550.1 Name:"Similar to At1g11330 G-type lectin S-receptor-like serine/threonine-protein kinase At1g11330 (Arabidopsis thaliana OX=3702)"
SMEL4.1_02g026370.1.01 164.1 7.1e-48 1 0.0 668 941 673 940 6 258 gene=SMEL4.1_02g026370.1 Name:"Similar to FER Receptor-like protein kinase FERONIA (Arabidopsis thaliana OX=3702)"
SMEL4.1_09g010060.1.01 163.9 8e-48 1 0.0 52 281 54 267 3 214 gene=SMEL4.1_09g010060.1 Name:"Similar to STY13 Serine/threonine-protein kinase STY13 (Arabidopsis thaliana OX=3702)"
SMEL4.1_05g004710.1.01 163.7 9.4e-48 1 0.0 484 754 489 750 6 255 gene=SMEL4.1_05g004710.1 Name:"Similar to HERK1 Receptor-like protein kinase HERK 1 (Arabidopsis thaliana OX=3702)"
SMEL4.1_02g010870.1.01 163.7 9.6e-48 1 0.0 713 984 716 981 4 256 gene=SMEL4.1_02g010870.1 Name:"Similar to RKF1 Probable LRR receptor-like serine/threonine-protein kinase RFK1 (Arabidopsis thaliana OX=3702)"
SMEL4.1_04g018330.1.01 163.6 9.7e-48 1 0.0 491 762 493 760 3 257 gene=SMEL4.1_04g018330.1 Name:"Similar to At4g27290 G-type lectin S-receptor-like serine/threonine-protein kinase At4g27290 (Arabidopsis thaliana OX=3702)"
SMEL4.1_06g000720.1.01 163.5 1.1e-47 1 0.0 549 819 553 816 5 256 gene=SMEL4.1_06g000720.1 Name:"Similar to ANX1 Receptor-like protein kinase ANXUR1 (Arabidopsis thaliana OX=3702)"
SMEL4.1_10g013660.1.01 163.4 1.1e-47 1 0.0 85 365 89 364 5 258 gene=SMEL4.1_10g013660.1 Name:"Similar to PBL3 Probable serine/threonine-protein kinase PBL3 (Arabidopsis thaliana OX=3702)"
SMEL4.1_07g020530.1.01 163.4 1.2e-47 1 0.0 161 426 176 423 28 256 gene=SMEL4.1_07g020530.1 Name:"Similar to ILK1 Integrin-linked protein kinase 1 (Arabidopsis thaliana OX=3702)"
SMEL4.1_04g000340.1.01 163.3 1.2e-47 1 0.0 46 317 50 316 5 258 gene=SMEL4.1_04g000340.1 Name:"Similar to CRPK1 Cold-responsive protein kinase 1 (Arabidopsis thaliana OX=3702)"
SMEL4.1_12g006470.1.01 163.3 1.2e-47 1 0.0 475 760 478 760 4 259 gene=SMEL4.1_12g006470.1 Name:"Similar to CCR4 Serine/threonine-protein kinase-like protein CCR4 (Arabidopsis thaliana OX=3702)"
SMEL4.1_03g002210.1.01 163.3 1.3e-47 1 0.0 542 813 546 810 5 256 gene=SMEL4.1_03g002210.1 Name:"Similar to SD18 Receptor-like serine/threonine-protein kinase SD1-8 (Arabidopsis thaliana OX=3702)"
SMEL4.1_06g026230.1.01 163.1 1.4e-47 1 0.0 627 903 630 903 4 259 gene=SMEL4.1_06g026230.1 Name:"Similar to TMK3 Receptor-like kinase TMK3 (Arabidopsis thaliana OX=3702)"
SMEL4.1_05g000300.1.01 163.0 1.5e-47 1 0.0 68 344 72 344 5 259 gene=SMEL4.1_05g000300.1 Name:"Similar to PTI1 Pto-interacting protein 1 (Solanum lycopersicum OX=4081)"
SMEL4.1_08g019370.1.01 162.8 1.7e-47 1 0.0 315 586 318 517 4 206 gene=SMEL4.1_08g019370.1 Name:"Similar to CES101 G-type lectin S-receptor-like serine/threonine-protein kinase CES101 (Arabidopsis thaliana OX=3702)"
SMEL4.1_10g017570.1.01 162.8 1.7e-47 1 0.0 119 396 124 396 6 259 gene=SMEL4.1_10g017570.1 Name:"Similar to PBL8 Probable serine/threonine-protein kinase PBL8 (Arabidopsis thaliana OX=3702)"
SMEL4.1_08g019400.1.01 162.8 1.8e-47 1 0.0 389 660 392 590 4 205 gene=SMEL4.1_08g019400.1 Name:"Similar to CES101 G-type lectin S-receptor-like serine/threonine-protein kinase CES101 (Arabidopsis thaliana OX=3702)"
SMEL4.1_07g020300.1.01 162.7 1.9e-47 1 0.1 405 674 406 674 3 259 gene=SMEL4.1_07g020300.1 Name:"Similar to SD25 G-type lectin S-receptor-like serine/threonine-protein kinase SD2-5 (Arabidopsis thaliana OX=3702)"
SMEL4.1_09g021010.1.01 162.6 2e-47 1 0.0 30 243 59 243 72 259 gene=SMEL4.1_09g021010.1 Name:"Similar to STY13 Serine/threonine-protein kinase STY13 (Arabidopsis thaliana OX=3702)"
SMEL4.1_09g019330.1.01 162.4 2.3e-47 1 0.0 500 711 501 698 3 203 gene=SMEL4.1_09g019330.1 Name:"Similar to LECRK4 G-type lectin S-receptor-like serine/threonine-protein kinase LECRK4 (Oryza sativa subsp. japonica OX=39947)"
SMEL4.1_12g012720.1.01 162.4 2.4e-47 1 0.0 496 762 501 694 6 204 gene=SMEL4.1_12g012720.1 Name:"Similar to HERK1 Receptor-like protein kinase HERK 1 (Arabidopsis thaliana OX=3702)"
SMEL4.1_04g002120.1.01 162.3 2.4e-47 1 0.0 510 781 511 779 2 257 gene=SMEL4.1_04g002120.1 Name:"Similar to At4g27290 G-type lectin S-receptor-like serine/threonine-protein kinase At4g27290 (Arabidopsis thaliana OX=3702)"
SMEL4.1_12g010500.1.01 162.2 2.7e-47 1 0.0 77 358 80 357 4 258 gene=SMEL4.1_12g010500.1 Name:"Similar to PBL3 Probable serine/threonine-protein kinase PBL3 (Arabidopsis thaliana OX=3702)"
SMEL4.1_01g036760.1.01 162.2 2.7e-47 1 0.0 617 893 620 891 4 257 gene=SMEL4.1_01g036760.1 Name:"Similar to TMK3 Receptor-like kinase TMK3 (Arabidopsis thaliana OX=3702)"
SMEL4.1_08g024620.1.01 162.1 2.8e-47 1 0.0 409 666 411 665 3 257 gene=SMEL4.1_08g024620.1 Name:"Similar to YDA Mitogen-activated protein kinase kinase kinase YODA (Arabidopsis thaliana OX=3702)"
SMEL4.1_07g020590.1.01 162.1 2.8e-47 1 0.0 645 917 649 917 5 259 gene=SMEL4.1_07g020590.1 Name:"Similar to At1g07650 Probable LRR receptor-like serine/threonine-protein kinase At1g07650 (Arabidopsis thaliana OX=3702)"
SMEL4.1_03g030460.1.01 162.1 2.9e-47 1 0.0 326 598 329 598 4 259 gene=SMEL4.1_03g030460.1 Name:"Similar to LRK10L-1.2 LEAF RUST 10 DISEASE-RESISTANCE LOCUS RECEPTOR-LIKE PROTEIN KINASE-like 1.2 (Arabidopsis thaliana OX=3702)"
SMEL4.1_09g003680.1.01 162.1 2.9e-47 1 0.0 101 381 104 379 4 257 gene=SMEL4.1_09g003680.1 Name:"Similar to PCRK1 Serine/threonine-protein kinase PCRK1 (Arabidopsis thaliana OX=3702)"
SMEL4.1_07g023420.1.01 161.9 3.2e-47 1 0.0 517 787 518 785 2 257 gene=SMEL4.1_07g023420.1 Name:"Similar to At4g27290 G-type lectin S-receptor-like serine/threonine-protein kinase At4g27290 (Arabidopsis thaliana OX=3702)"
SMEL4.1_04g005300.1.01 161.9 3.2e-47 1 0.0 149 430 153 430 6 259 gene=SMEL4.1_04g005300.1 Name:"Similar to CRCK2 Calmodulin-binding receptor-like cytoplasmic kinase 2 (Arabidopsis thaliana OX=3702)"
SMEL4.1_02g011520.1.01 161.9 3.4e-47 1 0.0 655 927 658 925 4 257 gene=SMEL4.1_02g011520.1 Name:"Similar to At1g07650 Probable LRR receptor-like serine/threonine-protein kinase At1g07650 (Arabidopsis thaliana OX=3702)"
SMEL4.1_07g012220.1.01 161.8 3.5e-47 1 0.0 533 802 538 798 7 255 gene=SMEL4.1_07g012220.1 Name:"Similar to FER Receptor-like protein kinase FERONIA (Arabidopsis thaliana OX=3702)"
SMEL4.1_02g017600.1.01 161.8 3.6e-47 1 0.0 507 778 511 725 5 206 gene=SMEL4.1_02g017600.1 Name:"Similar to RKS1 G-type lectin S-receptor-like serine/threonine-protein kinase RKS1 (Arabidopsis thaliana OX=3702)"
SMEL4.1_09g006400.1.01 161.7 3.9e-47 1 0.0 43 294 46 247 4 208 gene=SMEL4.1_09g006400.1 Name:"Similar to CRPK1 Cold-responsive protein kinase 1 (Arabidopsis thaliana OX=3702)"
SMEL4.1_02g022660.1.01 161.7 3.9e-47 1 0.0 387 659 389 659 3 259 gene=SMEL4.1_02g022660.1 Name:"Similar to LRK10L-1.3 LEAF RUST 10 DISEASE-RESISTANCE LOCUS RECEPTOR-LIKE PROTEIN KINASE-like 1.3 (Arabidopsis thaliana OX=3702)"
SMEL4.1_04g018360.1.01 161.6 3.9e-47 1 0.0 496 767 498 765 3 257 gene=SMEL4.1_04g018360.1 Name:"Similar to At4g27290 G-type lectin S-receptor-like serine/threonine-protein kinase At4g27290 (Arabidopsis thaliana OX=3702)"
SMEL4.1_07g020470.1.01 161.6 4e-47 1 0.1 331 600 332 600 3 259 gene=SMEL4.1_07g020470.1 Name:"Similar to SD25 G-type lectin S-receptor-like serine/threonine-protein kinase SD2-5 (Arabidopsis thaliana OX=3702)"
SMEL4.1_08g019390.1.01 161.5 4.4e-47 1 0.0 442 713 445 643 4 205 gene=SMEL4.1_08g019390.1 Name:"Similar to CES101 G-type lectin S-receptor-like serine/threonine-protein kinase CES101 (Arabidopsis thaliana OX=3702)"
SMEL4.1_09g011380.1.01 161.5 4.5e-47 1 0.0 624 892 628 891 6 258 gene=SMEL4.1_09g011380.1 Name:"Similar to At1g06840 Probable LRR receptor-like serine/threonine-protein kinase At1g06840 (Arabidopsis thaliana OX=3702)"
SMEL4.1_07g009400.1.01 161.5 4.5e-47 1 0.0 729 1002 732 1002 4 259 gene=SMEL4.1_07g009400.1 Name:"Similar to ALE2 Receptor-like serine/threonine-protein kinase ALE2 (Arabidopsis thaliana OX=3702)"
SMEL4.1_10g000480.1.01 161.4 4.7e-47 1 0.0 916 1187 919 1186 4 258 gene=SMEL4.1_10g000480.1 Name:"Similar to At4g27290 G-type lectin S-receptor-like serine/threonine-protein kinase At4g27290 (Arabidopsis thaliana OX=3702)"
SMEL4.1_10g013620.1.01 161.3 4.9e-47 1 0.0 121 401 125 401 5 259 gene=SMEL4.1_10g013620.1 Name:"Similar to PIX7 Probable serine/threonine-protein kinase PIX7 (Arabidopsis thaliana OX=3702)"
SMEL4.1_12g001000.1.01 161.3 5.1e-47 1 0.0 311 583 315 583 6 259 gene=SMEL4.1_12g001000.1 Name:"Similar to PERK1 Proline-rich receptor-like protein kinase PERK1 (Arabidopsis thaliana OX=3702)"
SMEL4.1_02g016590.1.01 161.3 5.1e-47 1 0.0 46 315 48 315 3 259 gene=SMEL4.1_02g016590.1 Name:"Similar to CRPK1 Cold-responsive protein kinase 1 (Arabidopsis thaliana OX=3702)"
SMEL4.1_03g001700.1.01 161.3 5.2e-47 1 0.0 349 621 352 616 4 254 gene=SMEL4.1_03g001700.1 Name:"Similar to LECRKS5 Probable L-type lectin-domain containing receptor kinase S.5 (Arabidopsis thaliana OX=3702)"
SMEL4.1_09g010930.1.01 161.2 5.2e-47 1 0.0 533 802 538 796 7 253 gene=SMEL4.1_09g010930.1 Name:"Similar to FER Receptor-like protein kinase FERONIA (Arabidopsis thaliana OX=3702)"
SMEL4.1_05g022680.1.01 161.1 5.7e-47 1 0.0 576 852 579 846 4 253 gene=SMEL4.1_05g022680.1 Name:"Similar to TMK4 Receptor-like kinase TMK4 (Arabidopsis thaliana OX=3702)"
SMEL4.1_02g020000.1.01 161.1 5.8e-47 1 0.0 4 274 5 274 3 259 gene=SMEL4.1_02g020000.1 Name:"Similar to LRK10 Rust resistance kinase Lr10 (Triticum aestivum OX=4565)"
SMEL4.1_07g023470.1.01 161.1 5.9e-47 1 0.0 481 751 482 746 2 254 gene=SMEL4.1_07g023470.1 Name:"Similar to At4g27290 G-type lectin S-receptor-like serine/threonine-protein kinase At4g27290 (Arabidopsis thaliana OX=3702)"
SMEL4.1_01g002830.1.01 160.9 6.6e-47 1 0.0 76 356 79 356 4 259 gene=SMEL4.1_01g002830.1 Name:"Similar to PIX13 Probable serine/threonine-protein kinase PIX13 (Arabidopsis thaliana OX=3702)"
SMEL4.1_04g018400.1.01 160.8 7.1e-47 1 0.0 493 776 494 776 2 259 gene=SMEL4.1_04g018400.1 Name:"Similar to At4g27290 G-type lectin S-receptor-like serine/threonine-protein kinase At4g27290 (Arabidopsis thaliana OX=3702)"
SMEL4.1_09g006730.1.01 160.8 7.2e-47 1 0.0 439 709 442 709 4 259 gene=SMEL4.1_09g006730.1 Name:"Similar to WAK2 Wall-associated receptor kinase 2 (Arabidopsis thaliana OX=3702)"
SMEL4.1_10g017390.1.01 160.8 7.3e-47 1 0.0 620 885 623 885 4 259 gene=SMEL4.1_10g017390.1 Name:"Similar to At1g06840 Probable LRR receptor-like serine/threonine-protein kinase At1g06840 (Arabidopsis thaliana OX=3702)"
SMEL4.1_01g006340.1.01 160.7 7.7e-47 1 0.0 509 773 511 772 4 258 gene=SMEL4.1_01g006340.1 Name:"Similar to At1g49730 Probable receptor-like protein kinase At1g49730 (Arabidopsis thaliana OX=3702)"
SMEL4.1_04g018340.1.01 160.6 8e-47 1 0.0 488 707 490 696 3 212 gene=SMEL4.1_04g018340.1 Name:"Similar to At4g27290 G-type lectin S-receptor-like serine/threonine-protein kinase At4g27290 (Arabidopsis thaliana OX=3702)"
SMEL4.1_04g013420.1.01 160.6 8.3e-47 1 0.0 281 450 281 447 1 176 gene=SMEL4.1_04g013420.1 Name:"Similar to STY46 Serine/threonine-protein kinase STY46 (Arabidopsis thaliana OX=3702)"
SMEL4.1_12g003870.1.01 160.6 8.5e-47 1 0.0 504 773 507 719 5 206 gene=SMEL4.1_12g003870.1 Name:"Similar to At4g39110 Probable receptor-like protein kinase At4g39110 (Arabidopsis thaliana OX=3702)"
SMEL4.1_07g017610.1.01 160.5 8.6e-47 2 0.0 756 1026 758 1026 4 259 gene=SMEL4.1_07g017610.1 Name:"Similar to At4g03230 G-type lectin S-receptor-like serine/threonine-protein kinase At4g03230 (Arabidopsis thaliana OX=3702)"
SMEL4.1_03g023610.1.01 160.5 8.8e-47 1 0.0 352 622 355 621 4 258 gene=SMEL4.1_03g023610.1 Name:"Similar to LECRKS1 L-type lectin-domain containing receptor kinase S.1 (Arabidopsis thaliana OX=3702)"
SMEL4.1_11g005620.1.01 160.5 9e-47 1 0.0 494 759 495 756 3 256 gene=SMEL4.1_11g005620.1 Name:"Similar to LECRK3 G-type lectin S-receptor-like serine/threonine-protein kinase LECRK3 (Oryza sativa subsp. indica OX=39946)"
SMEL4.1_04g018380.1.01 160.4 9.3e-47 1 0.0 472 748 474 748 3 259 gene=SMEL4.1_04g018380.1 Name:"Similar to At4g27290 G-type lectin S-receptor-like serine/threonine-protein kinase At4g27290 (Arabidopsis thaliana OX=3702)"
SMEL4.1_10g017380.1.01 160.4 9.3e-47 1 0.0 772 1039 775 1039 4 259 gene=SMEL4.1_10g017380.1 Name:"Similar to At1g06840 Probable LRR receptor-like serine/threonine-protein kinase At1g06840 (Arabidopsis thaliana OX=3702)"
SMEL4.1_02g017590.1.01 160.4 9.7e-47 1 0.0 541 811 545 808 5 256 gene=SMEL4.1_02g017590.1 Name:"Similar to SD18 Receptor-like serine/threonine-protein kinase SD1-8 (Arabidopsis thaliana OX=3702)"
SMEL4.1_10g020150.1.01 160.3 9.9e-47 1 0.0 68 339 72 338 6 258 gene=SMEL4.1_10g020150.1 Name:"Similar to PBL7 Probable serine/threonine-protein kinase PBL7 (Arabidopsis thaliana OX=3702)"
SMEL4.1_07g017610.1.01 160.3 9.9e-47 1 0.0 482 753 486 753 5 259 gene=SMEL4.1_07g017610.1 Name:"Similar to At4g03230 G-type lectin S-receptor-like serine/threonine-protein kinase At4g03230 (Arabidopsis thaliana OX=3702)"
SMEL4.1_10g018750.1.01 160.3 1e-46 1 0.0 81 351 84 351 4 259 gene=SMEL4.1_10g018750.1 Name:"Similar to CRPK1 Cold-responsive protein kinase 1 (Arabidopsis thaliana OX=3702)"
SMEL4.1_07g020260.1.01 160.2 1.1e-46 1 0.2 335 604 336 604 3 259 gene=SMEL4.1_07g020260.1 Name:"Similar to SD25 G-type lectin S-receptor-like serine/threonine-protein kinase SD2-5 (Arabidopsis thaliana OX=3702)"
SMEL4.1_00g012050.1.01 160.2 1.1e-46 1 0.0 325 591 328 590 4 258 gene=SMEL4.1_00g012050.1 Name:"Similar to CRK42 Cysteine-rich receptor-like protein kinase 42 (Arabidopsis thaliana OX=3702)"
SMEL4.1_01g005030.1.01 160.2 1.1e-46 1 0.0 364 635 367 565 4 207 gene=SMEL4.1_01g005030.1 Name:"Similar to PERK4 Proline-rich receptor-like protein kinase PERK4 (Arabidopsis thaliana OX=3702)"
SMEL4.1_04g018410.1.01 160.1 1.2e-46 1 0.0 746 1017 749 1016 4 258 gene=SMEL4.1_04g018410.1 Name:"Similar to At4g27290 G-type lectin S-receptor-like serine/threonine-protein kinase At4g27290 (Arabidopsis thaliana OX=3702)"
SMEL4.1_01g007760.1.01 160.0 1.2e-46 1 0.1 377 646 380 643 4 256 gene=SMEL4.1_01g007760.1 Name:"Similar to LECRK91 L-type lectin-domain containing receptor kinase IX.1 (Arabidopsis thaliana OX=3702)"
SMEL4.1_08g019410.1.01 160.0 1.3e-46 1 0.0 474 745 477 743 4 257 gene=SMEL4.1_08g019410.1 Name:"Similar to CES101 G-type lectin S-receptor-like serine/threonine-protein kinase CES101 (Arabidopsis thaliana OX=3702)"
SMEL4.1_11g004390.1.01 159.9 1.3e-46 1 0.0 196 449 198 448 3 257 gene=SMEL4.1_11g004390.1 Name:"Similar to MAPKKK3 Mitogen-activated protein kinase kinase kinase 3 (Arabidopsis thaliana OX=3702)"
SMEL4.1_05g022240.1.01 159.9 1.4e-46 1 0.0 69 344 73 344 6 259 gene=SMEL4.1_05g022240.1 Name:"Similar to PTI1 Pto-interacting protein 1 (Solanum lycopersicum OX=4081)"
SMEL4.1_11g019480.1.01 159.8 1.4e-46 1 0.0 51 370 54 369 4 258 gene=SMEL4.1_11g019480.1 Name:"Similar to CRK10 Cysteine-rich receptor-like protein kinase 10 (Arabidopsis thaliana OX=3702)"
SMEL4.1_03g010400.1.01 159.8 1.4e-46 1 0.0 36 301 40 232 7 206 gene=SMEL4.1_03g010400.1 Name:"Similar to HERK1 Receptor-like protein kinase HERK 1 (Arabidopsis thaliana OX=3702)"
SMEL4.1_07g020420.1.01 159.8 1.5e-46 1 0.2 296 564 297 564 3 259 gene=SMEL4.1_07g020420.1 Name:"Similar to SD25 G-type lectin S-receptor-like serine/threonine-protein kinase SD2-5 (Arabidopsis thaliana OX=3702)"
SMEL4.1_03g025170.1.01 159.7 1.5e-46 1 0.0 360 629 363 629 4 259 gene=SMEL4.1_03g025170.1 Name:"Similar to FEI1 LRR receptor-like serine/threonine-protein kinase FEI 1 (Arabidopsis thaliana OX=3702)"
SMEL4.1_03g004220.1.01 159.7 1.6e-46 1 0.0 488 765 493 762 6 256 gene=SMEL4.1_03g004220.1 Name:"Similar to At5g24010 Probable receptor-like protein kinase At5g24010 (Arabidopsis thaliana OX=3702)"
SMEL4.1_03g010450.1.01 159.6 1.7e-46 1 0.0 333 608 336 603 4 254 gene=SMEL4.1_03g010450.1 Name:"Similar to CRK2 Cysteine-rich receptor-like protein kinase 2 (Arabidopsis thaliana OX=3702)"
SMEL4.1_07g012170.1.01 159.6 1.7e-46 1 0.0 76 354 79 354 4 259 gene=SMEL4.1_07g012170.1 Name:"Similar to RIPK Serine/threonine-protein kinase RIPK (Arabidopsis thaliana OX=3702)"
SMEL4.1_02g015210.1.01 159.5 1.8e-46 1 0.0 353 624 356 565 4 213 gene=SMEL4.1_02g015210.1 Name:"Similar to LECRKS5 Probable L-type lectin-domain containing receptor kinase S.5 (Arabidopsis thaliana OX=3702)"
SMEL4.1_04g014260.1.01 159.3 2e-46 1 0.0 91 372 96 372 7 259 gene=SMEL4.1_04g014260.1 Name:"Similar to EMS1 Leucine-rich repeat receptor protein kinase EMS1 (Arabidopsis thaliana OX=3702)"
SMEL4.1_07g020110.1.01 159.3 2e-46 1 0.1 511 780 512 780 3 259 gene=SMEL4.1_07g020110.1 Name:"Similar to SD25 G-type lectin S-receptor-like serine/threonine-protein kinase SD2-5 (Arabidopsis thaliana OX=3702)"
SMEL4.1_07g026250.1.01 159.3 2.1e-46 1 0.0 775 1043 778 1041 4 257 gene=SMEL4.1_07g026250.1 Name:"Similar to At1g56130 Probable LRR receptor-like serine/threonine-protein kinase At1g56130 (Arabidopsis thaliana OX=3702)"
SMEL4.1_05g006990.1.01 159.0 2.5e-46 1 0.0 73 350 77 350 5 259 gene=SMEL4.1_05g006990.1 Name:"Similar to RIPK Serine/threonine-protein kinase RIPK (Arabidopsis thaliana OX=3702)"
SMEL4.1_01g012500.1.01 158.9 2.7e-46 1 0.0 123 392 127 392 5 259 gene=SMEL4.1_01g012500.1 Name:"Similar to PBL7 Probable serine/threonine-protein kinase PBL7 (Arabidopsis thaliana OX=3702)"
SMEL4.1_12g008130.1.01 158.9 2.7e-46 1 0.0 469 739 472 738 4 258 gene=SMEL4.1_12g008130.1 Name:"Similar to ACR4 Serine/threonine-protein kinase-like protein ACR4 (Arabidopsis thaliana OX=3702)"
SMEL4.1_04g018390.1.01 158.9 2.8e-46 1 0.0 494 765 495 765 2 259 gene=SMEL4.1_04g018390.1 Name:"Similar to At4g27290 G-type lectin S-receptor-like serine/threonine-protein kinase At4g27290 (Arabidopsis thaliana OX=3702)"
SMEL4.1_09g004760.1.01 158.7 3.1e-46 1 0.0 343 613 346 613 4 259 gene=SMEL4.1_09g004760.1 Name:"Similar to LECRKS4 L-type lectin-domain containing receptor kinase S.4 (Arabidopsis thaliana OX=3702)"
SMEL4.1_03g008190.1.01 158.6 3.2e-46 1 0.0 429 699 432 699 5 259 gene=SMEL4.1_03g008190.1 Name:"Similar to WAK2 Wall-associated receptor kinase 2 (Arabidopsis thaliana OX=3702)"
SMEL4.1_10g018330.1.01 158.6 3.4e-46 1 0.0 438 708 441 706 4 257 gene=SMEL4.1_10g018330.1 Name:"Similar to WAK2 Wall-associated receptor kinase 2 (Arabidopsis thaliana OX=3702)"
SMEL4.1_07g023150.1.01 158.6 3.4e-46 1 0.0 502 772 507 730 6 218 gene=SMEL4.1_07g023150.1 Name:"Similar to THE1 Receptor-like protein kinase THESEUS 1 (Arabidopsis thaliana OX=3702)"
SMEL4.1_07g017710.1.01 158.5 3.5e-46 1 0.0 330 580 334 577 6 255 gene=SMEL4.1_07g017710.1 Name:"Similar to MEKK1 Mitogen-activated protein kinase kinase kinase 1 (Arabidopsis thaliana OX=3702)"
SMEL4.1_05g021480.1.01 158.4 3.8e-46 1 0.0 113 389 117 389 6 259 gene=SMEL4.1_05g021480.1 Name:"Similar to PTI13 PTI1-like tyrosine-protein kinase 3 (Arabidopsis thaliana OX=3702)"
SMEL4.1_10g021700.1.01 158.3 4.2e-46 1 0.0 16 271 18 268 3 255 gene=SMEL4.1_10g021700.1 Name:"Similar to ATG1C Serine/threonine-protein kinase ATG1c (Arabidopsis thaliana OX=3702)"
SMEL4.1_10g001180.1.01 158.3 4.3e-46 1 0.0 265 537 266 537 3 259 gene=SMEL4.1_10g001180.1 Name:"Similar to LRK10 Rust resistance kinase Lr10 (Triticum aestivum OX=4565)"
SMEL4.1_02g028840.1.01 158.2 4.5e-46 1 0.0 102 382 107 382 6 259 gene=SMEL4.1_02g028840.1 Name:"Similar to PIX7 Probable serine/threonine-protein kinase PIX7 (Arabidopsis thaliana OX=3702)"
SMEL4.1_07g023470.1.01 158.1 4.7e-46 2 0.0 1243 1513 1244 1512 2 258 gene=SMEL4.1_07g023470.1 Name:"Similar to At4g27290 G-type lectin S-receptor-like serine/threonine-protein kinase At4g27290 (Arabidopsis thaliana OX=3702)"
SMEL4.1_10g021600.1.01 158.1 4.8e-46 1 0.0 340 610 343 609 4 258 gene=SMEL4.1_10g021600.1 Name:"Similar to LECRKS4 L-type lectin-domain containing receptor kinase S.4 (Arabidopsis thaliana OX=3702)"
SMEL4.1_01g033720.1.01 158.0 5.2e-46 1 0.0 84 364 88 363 5 258 gene=SMEL4.1_01g033720.1 Name:"Similar to PBL3 Probable serine/threonine-protein kinase PBL3 (Arabidopsis thaliana OX=3702)"
SMEL4.1_09g003560.1.01 157.9 5.4e-46 1 0.0 379 650 382 650 4 259 gene=SMEL4.1_09g003560.1 Name:"Similar to LECRK81 L-type lectin-domain containing receptor kinase VIII.1 (Arabidopsis thaliana OX=3702)"
SMEL4.1_04g018420.1.01 157.9 5.4e-46 1 0.0 484 760 486 757 3 256 gene=SMEL4.1_04g018420.1 Name:"Similar to At4g27290 G-type lectin S-receptor-like serine/threonine-protein kinase At4g27290 (Arabidopsis thaliana OX=3702)"
SMEL4.1_10g018290.1.01 157.8 5.7e-46 1 0.0 431 701 434 698 4 256 gene=SMEL4.1_10g018290.1 Name:"Similar to WAK2 Wall-associated receptor kinase 2 (Arabidopsis thaliana OX=3702)"
SMEL4.1_05g012320.1.01 157.7 6.3e-46 1 0.0 167 435 169 435 3 259 gene=SMEL4.1_05g012320.1 Name:"Similar to LRK10L-2.5 LEAF RUST 10 DISEASE-RESISTANCE LOCUS RECEPTOR-LIKE PROTEIN KINASE-like 2.5 (Arabidopsis thaliana OX=3702)"
SMEL4.1_01g005600.1.01 157.6 6.9e-46 2 0.0 907 1183 910 1181 4 257 gene=SMEL4.1_01g005600.1 Name:"Similar to TMK1 Receptor protein kinase TMK1 (Arabidopsis thaliana OX=3702)"
SMEL4.1_09g003190.1.01 157.3 8.1e-46 1 0.0 73 345 77 344 6 258 gene=SMEL4.1_09g003190.1 Name:"Similar to PBL7 Probable serine/threonine-protein kinase PBL7 (Arabidopsis thaliana OX=3702)"
SMEL4.1_02g013460.1.01 157.2 8.9e-46 1 0.0 518 788 523 785 6 256 gene=SMEL4.1_02g013460.1 Name:"Similar to At1g30570 Probable receptor-like protein kinase At1g30570 (Arabidopsis thaliana OX=3702)"
SMEL4.1_02g023400.1.01 157.2 9.2e-46 1 0.0 288 517 291 489 4 207 gene=SMEL4.1_02g023400.1 Name:"Similar to PERK5 Proline-rich receptor-like protein kinase PERK5 (Arabidopsis thaliana OX=3702)"
SMEL4.1_03g027050.1.01 157.1 9.7e-46 1 0.0 513 783 517 779 5 255 gene=SMEL4.1_03g027050.1 Name:"Similar to At5g61350 Probable receptor-like protein kinase At5g61350 (Arabidopsis thaliana OX=3702)"
SMEL4.1_07g020460.1.01 157.1 9.8e-46 4 0.1 879 1144 880 1144 3 259 gene=SMEL4.1_07g020460.1 Name:"Similar to SD25 G-type lectin S-receptor-like serine/threonine-protein kinase SD2-5 (Arabidopsis thaliana OX=3702)"
SMEL4.1_02g020460.1.01 157.0 1e-45 1 0.0 193 463 194 462 2 258 gene=SMEL4.1_02g020460.1 Name:"Similar to CERK1 Chitin elicitor receptor kinase 1 (Arabidopsis thaliana OX=3702)"
SMEL4.1_10g016970.1.01 157.0 1e-45 1 0.0 845 1118 848 1115 4 256 gene=SMEL4.1_10g016970.1 Name:"Similar to PERK9 Proline-rich receptor-like protein kinase PERK9 (Arabidopsis thaliana OX=3702)"
SMEL4.1_11g018760.1.01 157.0 1e-45 1 0.0 330 602 333 602 4 259 gene=SMEL4.1_11g018760.1 Name:"Similar to LRK10L-1.1 LEAF RUST 10 DISEASE-RESISTANCE LOCUS RECEPTOR-LIKE PROTEIN KINASE-like 1.1 (Arabidopsis thaliana OX=3702)"
SMEL4.1_02g011650.1.01 156.9 1.1e-45 1 0.0 599 870 602 868 4 257 gene=SMEL4.1_02g011650.1 Name:"Similar to At1g53440 Probable LRR receptor-like serine/threonine-protein kinase At1g53440 (Arabidopsis thaliana OX=3702)"
SMEL4.1_03g012460.1.01 156.9 1.1e-45 1 0.0 63 340 67 340 5 259 gene=SMEL4.1_03g012460.1 Name:"Similar to PBL28 Probable serine/threonine-protein kinase PBL28 (Arabidopsis thaliana OX=3702)"
SMEL4.1_05g003720.1.01 156.8 1.2e-45 1 0.0 485 714 489 684 6 204 gene=SMEL4.1_05g003720.1 Name:"Similar to THE1 Receptor-like protein kinase THESEUS 1 (Arabidopsis thaliana OX=3702)"
SMEL4.1_03g018660.1.01 156.7 1.2e-45 2 0.0 887 1157 888 1157 2 259 gene=SMEL4.1_03g018660.1 Name:"Similar to LRK10 Rust resistance kinase Lr10 (Triticum aestivum OX=4565)"
SMEL4.1_04g002370.1.01 156.7 1.3e-45 1 0.0 498 768 504 695 7 201 gene=SMEL4.1_04g002370.1 Name:"Similar to THE1 Receptor-like protein kinase THESEUS 1 (Arabidopsis thaliana OX=3702)"
SMEL4.1_10g001990.1.01 156.6 1.4e-45 1 0.0 173 445 177 441 5 255 gene=SMEL4.1_10g001990.1 Name:"Similar to LRK10L-1.1 LEAF RUST 10 DISEASE-RESISTANCE LOCUS RECEPTOR-LIKE PROTEIN KINASE-like 1.1 (Arabidopsis thaliana OX=3702)"
SMEL4.1_01g034630.1.01 156.6 1.4e-45 1 0.0 415 688 418 686 4 257 gene=SMEL4.1_01g034630.1 Name:"Similar to PERK9 Proline-rich receptor-like protein kinase PERK9 (Arabidopsis thaliana OX=3702)"
SMEL4.1_02g020050.1.01 156.5 1.5e-45 1 0.0 4 274 5 274 3 259 gene=SMEL4.1_02g020050.1 Name:"Similar to LRK10 Rust resistance kinase Lr10 (Triticum aestivum OX=4565)"
SMEL4.1_08g017640.1.01 156.5 1.5e-45 1 0.0 90 367 95 367 6 259 gene=SMEL4.1_08g017640.1 Name:"Similar to PBL15 Probable serine/threonine-protein kinase PBL15 (Arabidopsis thaliana OX=3702)"
SMEL4.1_10g021510.1.01 156.4 1.6e-45 1 0.0 81 363 85 363 5 259 gene=SMEL4.1_10g021510.1 Name:"Similar to PBL11 Probable serine/threonine-protein kinase PBL11 (Arabidopsis thaliana OX=3702)"
SMEL4.1_12g007900.1.01 156.4 1.6e-45 1 0.0 191 462 194 394 4 209 gene=SMEL4.1_12g007900.1 Name:"Similar to PERK4 Proline-rich receptor-like protein kinase PERK4 (Arabidopsis thaliana OX=3702)"
SMEL4.1_02g011580.1.01 156.3 1.6e-45 1 0.0 203 474 206 472 4 257 gene=SMEL4.1_02g011580.1 Name:"Similar to At1g53440 Probable LRR receptor-like serine/threonine-protein kinase At1g53440 (Arabidopsis thaliana OX=3702)"
SMEL4.1_08g011300.1.01 156.3 1.7e-45 1 0.0 79 356 83 356 5 259 gene=SMEL4.1_08g011300.1 Name:"Similar to RIPK Serine/threonine-protein kinase RIPK (Arabidopsis thaliana OX=3702)"
SMEL4.1_07g017620.1.01 156.1 1.9e-45 1 0.0 629 897 632 894 4 256 gene=SMEL4.1_07g017620.1 Name:"Similar to At4g03230 G-type lectin S-receptor-like serine/threonine-protein kinase At4g03230 (Arabidopsis thaliana OX=3702)"
SMEL4.1_02g010860.1.01 156.0 2.1e-45 1 0.0 701 977 704 976 4 258 gene=SMEL4.1_02g010860.1 Name:"Similar to RKF1 Probable LRR receptor-like serine/threonine-protein kinase RFK1 (Arabidopsis thaliana OX=3702)"
SMEL4.1_02g019960.1.01 155.9 2.2e-45 1 0.0 792 1062 793 1062 3 259 gene=SMEL4.1_02g019960.1 Name:"Similar to LRK10 Rust resistance kinase Lr10 (Triticum aestivum OX=4565)"
SMEL4.1_03g030570.1.01 155.9 2.3e-45 1 0.0 57 327 61 323 5 255 gene=SMEL4.1_03g030570.1 Name:"Similar to CRK6 Cysteine-rich receptor-like protein kinase 6 (Arabidopsis thaliana OX=3702)"
SMEL4.1_05g000610.1.01 155.8 2.4e-45 1 0.0 344 614 347 613 4 258 gene=SMEL4.1_05g000610.1 Name:"Similar to LECRKS4 L-type lectin-domain containing receptor kinase S.4 (Arabidopsis thaliana OX=3702)"
SMEL4.1_10g026470.1.01 155.7 2.5e-45 1 0.0 72 350 76 350 5 259 gene=SMEL4.1_10g026470.1 Name:"Similar to At2g41970 Probable protein kinase At2g41970 (Arabidopsis thaliana OX=3702)"
SMEL4.1_05g017720.1.01 155.7 2.6e-45 1 0.0 347 618 350 617 4 258 gene=SMEL4.1_05g017720.1 Name:"Similar to WAKL20 Wall-associated receptor kinase-like 20 (Arabidopsis thaliana OX=3702)"
SMEL4.1_10g024720.1.01 155.7 2.6e-45 1 0.0 72 373 76 373 5 259 gene=SMEL4.1_10g024720.1 Name:"Similar to At2g41970 Probable protein kinase At2g41970 (Arabidopsis thaliana OX=3702)"
SMEL4.1_07g000590.1.01 155.6 2.7e-45 1 0.1 797 1065 799 1065 3 259 gene=SMEL4.1_07g000590.1 Name:"Similar to XA21 Receptor kinase-like protein Xa21 (Oryza sativa subsp. indica OX=39946)"
SMEL4.1_09g019320.1.01 155.6 2.7e-45 1 0.0 493 771 495 693 4 205 gene=SMEL4.1_09g019320.1 Name:"Similar to LECRK1 G-type lectin S-receptor-like serine/threonine-protein kinase LECRK1 (Oryza sativa subsp. indica OX=39946)"
SMEL4.1_06g005520.1.01 155.6 2.8e-45 1 0.0 519 789 521 788 3 258 gene=SMEL4.1_06g005520.1 Name:"Similar to LYK3 LysM domain receptor-like kinase 3 (Medicago truncatula OX=3880)"
SMEL4.1_04g023660.1.01 155.6 2.8e-45 1 0.0 693 968 694 968 2 259 gene=SMEL4.1_04g023660.1 Name:"Similar to CLV1 Receptor protein kinase CLAVATA1 (Arabidopsis thaliana OX=3702)"
SMEL4.1_01g004620.1.01 155.5 3e-45 1 0.0 528 796 532 725 6 205 gene=SMEL4.1_01g004620.1 Name:"Similar to At4g39110 Probable receptor-like protein kinase At4g39110 (Arabidopsis thaliana OX=3702)"
SMEL4.1_04g010400.1.01 155.4 3.2e-45 1 0.1 485 759 486 759 3 259 gene=SMEL4.1_04g010400.1 Name:"Similar to At1g34300 G-type lectin S-receptor-like serine/threonine-protein kinase At1g34300 (Arabidopsis thaliana OX=3702)"
SMEL4.1_10g005640.1.01 155.4 3.2e-45 1 0.0 84 358 88 357 5 258 gene=SMEL4.1_10g005640.1 Name:"Similar to PBL23 Probable serine/threonine-protein kinase PBL23 (Arabidopsis thaliana OX=3702)"
SMEL4.1_07g000420.1.01 155.4 3.2e-45 1 0.0 92 363 95 362 4 258 gene=SMEL4.1_07g000420.1 Name:"Similar to At1g56140 Probable LRR receptor-like serine/threonine-protein kinase At1g56140 (Arabidopsis thaliana OX=3702)"
SMEL4.1_07g002140.1.01 155.3 3.3e-45 1 0.0 428 699 430 697 3 257 gene=SMEL4.1_07g002140.1 Name:"Similar to At1g67520 G-type lectin S-receptor-like serine/threonine-protein kinase At1g67520 (Arabidopsis thaliana OX=3702)"
SMEL4.1_02g016260.1.01 155.3 3.3e-45 1 0.0 362 632 366 631 5 258 gene=SMEL4.1_02g016260.1 Name:"Similar to LECRK71 L-type lectin-domain containing receptor kinase VII.1 (Arabidopsis thaliana OX=3702)"
SMEL4.1_09g012150.1.01 155.1 3.9e-45 1 0.0 789 1066 791 996 3 210 gene=SMEL4.1_09g012150.1 Name:"Similar to At5g48740 Probable LRR receptor-like serine/threonine-protein kinase At5g48740 (Arabidopsis thaliana OX=3702)"
SMEL4.1_03g029190.1.01 155.0 4.3e-45 1 0.0 13 271 15 270 3 257 gene=SMEL4.1_03g029190.1 Name:"Similar to BLUS1 Serine/threonine-protein kinase BLUS1 (Arabidopsis thaliana OX=3702)"
SMEL4.1_01g010930.1.01 154.9 4.5e-45 1 0.0 188 459 191 459 4 259 gene=SMEL4.1_01g010930.1 Name:"Similar to At2g42960 Probable receptor-like protein kinase At2g42960 (Arabidopsis thaliana OX=3702)"
SMEL4.1_02g019800.1.01 154.9 4.6e-45 1 0.0 290 560 291 560 3 259 gene=SMEL4.1_02g019800.1 Name:"Similar to LRK10 Rust resistance kinase Lr10 (Triticum aestivum OX=4565)"
SMEL4.1_10g001130.1.01 154.8 4.7e-45 1 0.0 308 581 310 581 3 259 gene=SMEL4.1_10g001130.1 Name:"Similar to LRK10 Rust resistance kinase Lr10 (Triticum aestivum OX=4565)"
SMEL4.1_07g011680.1.01 154.8 4.7e-45 1 0.0 86 363 89 363 4 259 gene=SMEL4.1_07g011680.1 Name:"Similar to PBL17 Probable serine/threonine-protein kinase PBL17 (Arabidopsis thaliana OX=3702)"
SMEL4.1_03g003350.1.01 154.8 4.9e-45 1 0.0 366 595 369 569 4 209 gene=SMEL4.1_03g003350.1 Name:"Similar to PERK4 Proline-rich receptor-like protein kinase PERK4 (Arabidopsis thaliana OX=3702)"
SMEL4.1_02g024600.1.01 154.8 5e-45 1 0.0 692 963 694 963 3 259 gene=SMEL4.1_02g024600.1 Name:"Similar to BAM1 Leucine-rich repeat receptor-like serine/threonine-protein kinase BAM1 (Arabidopsis thaliana OX=3702)"
SMEL4.1_02g006540.1.01 154.7 5.3e-45 1 0.0 309 581 312 527 4 206 gene=SMEL4.1_02g006540.1 Name:"Similar to PERK4 Proline-rich receptor-like protein kinase PERK4 (Arabidopsis thaliana OX=3702)"
SMEL4.1_09g006030.1.01 154.6 5.4e-45 1 0.0 344 614 347 611 4 256 gene=SMEL4.1_09g006030.1 Name:"Similar to LECRK42 L-type lectin-domain containing receptor kinase IV.2 (Arabidopsis thaliana OX=3702)"
SMEL4.1_03g004650.1.01 154.5 5.9e-45 1 0.0 689 960 691 960 3 259 gene=SMEL4.1_03g004650.1 Name:"Similar to BAM1 Leucine-rich repeat receptor-like serine/threonine-protein kinase BAM1 (Arabidopsis thaliana OX=3702)"
SMEL4.1_03g016460.1.01 154.5 6e-45 1 0.0 998 1270 1001 1269 4 258 gene=SMEL4.1_03g016460.1 Name:"Similar to EMS1 Leucine-rich repeat receptor protein kinase EMS1 (Arabidopsis thaliana OX=3702)"
SMEL4.1_09g008690.1.01 154.4 6.2e-45 1 0.0 550 821 553 821 4 259 gene=SMEL4.1_09g008690.1 Name:"Similar to WAK4 Wall-associated receptor kinase 4 (Arabidopsis thaliana OX=3702)"
SMEL4.1_04g002130.1.01 154.4 6.3e-45 1 0.0 383 654 387 651 5 256 gene=SMEL4.1_04g002130.1 Name:"Similar to SD11 G-type lectin S-receptor-like serine/threonine-protein kinase SD1-1 (Arabidopsis thaliana OX=3702)"
SMEL4.1_02g020430.1.01 154.3 6.6e-45 1 0.0 416 691 419 691 4 259 gene=SMEL4.1_02g020430.1 Name:"Similar to SRF8 Protein STRUBBELIG-RECEPTOR FAMILY 8 (Arabidopsis thaliana OX=3702)"
SMEL4.1_02g026380.1.01 154.3 6.7e-45 1 0.0 637 911 642 911 6 259 gene=SMEL4.1_02g026380.1 Name:"Similar to FER Receptor-like protein kinase FERONIA (Arabidopsis thaliana OX=3702)"
SMEL4.1_02g011560.1.01 154.3 6.8e-45 1 0.0 625 896 628 894 4 257 gene=SMEL4.1_02g011560.1 Name:"Similar to At1g53430 Probable LRR receptor-like serine/threonine-protein kinase At1g53430 (Arabidopsis thaliana OX=3702)"
SMEL4.1_09g002420.1.01 154.2 7.4e-45 1 0.0 48 323 50 322 3 258 gene=SMEL4.1_09g002420.1 Name:"Similar to CRPK1 Cold-responsive protein kinase 1 (Arabidopsis thaliana OX=3702)"
SMEL4.1_07g023370.1.01 154.1 8e-45 2 0.0 1265 1536 1268 1533 4 256 gene=SMEL4.1_07g023370.1 Name:"Similar to At4g27290 G-type lectin S-receptor-like serine/threonine-protein kinase At4g27290 (Arabidopsis thaliana OX=3702)"
SMEL4.1_06g022300.1.01 154.0 8.7e-45 1 0.0 314 557 317 554 4 256 gene=SMEL4.1_06g022300.1 Name:"Similar to LYK3 LysM domain receptor-like kinase 3 (Arabidopsis thaliana OX=3702)"
SMEL4.1_03g002910.1.01 153.9 9.3e-45 1 0.0 87 393 90 392 4 258 gene=SMEL4.1_03g002910.1 Name:"Similar to CST Probable serine/threonine-protein kinase CST (Arabidopsis thaliana OX=3702)"
SMEL4.1_10g001150.1.01 153.8 9.4e-45 1 0.0 465 737 466 737 3 259 gene=SMEL4.1_10g001150.1 Name:"Similar to LRK10 Rust resistance kinase Lr10 (Triticum aestivum OX=4565)"
SMEL4.1_09g013180.1.01 153.8 9.5e-45 1 0.0 102 376 107 374 6 257 gene=SMEL4.1_09g013180.1 Name:"Similar to PBL26 Probable serine/threonine-protein kinase PBL26 (Arabidopsis thaliana OX=3702)"
SMEL4.1_02g019770.1.01 153.8 9.7e-45 1 0.0 305 575 306 575 3 259 gene=SMEL4.1_02g019770.1 Name:"Similar to LRK10 Rust resistance kinase Lr10 (Triticum aestivum OX=4565)"
SMEL4.1_10g010500.1.01 153.7 1e-44 1 0.0 485 754 490 751 7 256 gene=SMEL4.1_10g010500.1 Name:"Similar to At5g24010 Probable receptor-like protein kinase At5g24010 (Arabidopsis thaliana OX=3702)"
SMEL4.1_10g001170.1.01 153.7 1.1e-44 1 0.0 311 583 312 583 3 259 gene=SMEL4.1_10g001170.1 Name:"Similar to LRK10 Rust resistance kinase Lr10 (Triticum aestivum OX=4565)"
SMEL4.1_04g018370.1.01 153.6 1.1e-44 1 0.0 515 786 517 786 3 259 gene=SMEL4.1_04g018370.1 Name:"Similar to At4g27290 G-type lectin S-receptor-like serine/threonine-protein kinase At4g27290 (Arabidopsis thaliana OX=3702)"
SMEL4.1_05g018400.1.01 153.6 1.1e-44 1 0.0 164 435 167 435 4 259 gene=SMEL4.1_05g018400.1 Name:"Similar to At1g01540 Probable serine/threonine-protein kinase At1g01540 (Arabidopsis thaliana OX=3702)"
SMEL4.1_10g001990.1.01 153.5 1.2e-44 3 0.0 1410 1682 1411 1682 3 259 gene=SMEL4.1_10g001990.1 Name:"Similar to LRK10L-1.1 LEAF RUST 10 DISEASE-RESISTANCE LOCUS RECEPTOR-LIKE PROTEIN KINASE-like 1.1 (Arabidopsis thaliana OX=3702)"
SMEL4.1_01g002210.1.01 153.5 1.2e-44 3 0.0 1488 1755 1491 1754 4 258 gene=SMEL4.1_01g002210.1 Name:"Similar to HPCA1 Leucine-rich repeat receptor protein kinase HPCA1 (Arabidopsis thaliana OX=3702)"
SMEL4.1_11g018540.1.01 153.4 1.3e-44 1 0.0 333 605 334 605 3 259 gene=SMEL4.1_11g018540.1 Name:"Similar to LRK10 Rust resistance kinase Lr10 (Triticum aestivum OX=4565)"
SMEL4.1_10g001210.1.01 153.4 1.3e-44 1 0.0 245 517 248 516 4 258 gene=SMEL4.1_10g001210.1 Name:"Similar to LRK10L-1.1 LEAF RUST 10 DISEASE-RESISTANCE LOCUS RECEPTOR-LIKE PROTEIN KINASE-like 1.1 (Arabidopsis thaliana OX=3702)"
SMEL4.1_01g023040.1.01 153.4 1.3e-44 1 0.0 424 698 428 698 6 259 gene=SMEL4.1_01g023040.1 Name:"Similar to ALE2 Receptor-like serine/threonine-protein kinase ALE2 (Arabidopsis thaliana OX=3702)"
SMEL4.1_06g027100.1.01 153.3 1.4e-44 1 0.0 142 416 145 415 4 258 gene=SMEL4.1_06g027100.1 Name:"Similar to PBL5 Probable serine/threonine-protein kinase PBL5 (Arabidopsis thaliana OX=3702)"
SMEL4.1_11g018750.1.01 153.3 1.4e-44 1 0.0 369 641 370 641 3 259 gene=SMEL4.1_11g018750.1 Name:"Similar to LRK10 Rust resistance kinase Lr10 (Triticum aestivum OX=4565)"
SMEL4.1_01g035870.1.01 153.3 1.4e-44 1 0.0 69 350 72 350 4 259 gene=SMEL4.1_01g035870.1 Name:"Similar to PBL2 Probable serine/threonine-protein kinase PBL2 (Arabidopsis thaliana OX=3702)"
SMEL4.1_11g004430.1.01 153.2 1.5e-44 1 0.0 587 863 590 857 4 253 gene=SMEL4.1_11g004430.1 Name:"Similar to TMK1 Receptor protein kinase TMK1 (Arabidopsis thaliana OX=3702)"
SMEL4.1_08g010830.1.01 153.0 1.7e-44 1 0.0 472 740 475 740 5 259 gene=SMEL4.1_08g010830.1 Name:"Similar to SD25 G-type lectin S-receptor-like serine/threonine-protein kinase SD2-5 (Arabidopsis thaliana OX=3702)"
SMEL4.1_05g017580.1.01 152.8 1.9e-44 1 0.0 279 551 280 495 2 220 gene=SMEL4.1_05g017580.1 Name:"Similar to CRK10 Cysteine-rich receptor-like protein kinase 10 (Arabidopsis thaliana OX=3702)"
SMEL4.1_09g003870.1.01 152.8 1.9e-44 1 0.0 466 737 469 737 4 259 gene=SMEL4.1_09g003870.1 Name:"Similar to WAK5 Wall-associated receptor kinase 5 (Arabidopsis thaliana OX=3702)"
SMEL4.1_04g001740.1.01 152.8 2e-44 1 0.0 886 1160 889 1105 4 221 gene=SMEL4.1_04g001740.1 Name:"Similar to PMI1 Protein PLASTID MOVEMENT IMPAIRED 1 (Arabidopsis thaliana OX=3702)"
SMEL4.1_09g006740.1.01 152.6 2.3e-44 1 0.0 241 511 244 511 4 259 gene=SMEL4.1_09g006740.1 Name:"Similar to WAK2 Wall-associated receptor kinase 2 (Arabidopsis thaliana OX=3702)"
SMEL4.1_03g032420.1.01 152.6 2.3e-44 1 0.0 474 761 478 759 5 257 gene=SMEL4.1_03g032420.1 Name:"Similar to LYK3 LysM domain receptor-like kinase 3 (Arabidopsis thaliana OX=3702)"
SMEL4.1_11g017790.1.01 152.4 2.6e-44 1 0.0 353 584 356 559 4 212 gene=SMEL4.1_11g017790.1 Name:"Similar to PERK9 Proline-rich receptor-like protein kinase PERK9 (Arabidopsis thaliana OX=3702)"
SMEL4.1_01g018980.1.01 152.4 2.6e-44 1 0.0 78 359 83 359 6 259 gene=SMEL4.1_01g018980.1 Name:"Similar to PBL19 Probable serine/threonine-protein kinase PBL19 (Arabidopsis thaliana OX=3702)"
SMEL4.1_10g000860.1.01 152.3 2.8e-44 1 0.0 336 608 339 608 4 259 gene=SMEL4.1_10g000860.1 Name:"Similar to LRK10L-1.2 LEAF RUST 10 DISEASE-RESISTANCE LOCUS RECEPTOR-LIKE PROTEIN KINASE-like 1.2 (Arabidopsis thaliana OX=3702)"
SMEL4.1_01g009030.1.01 152.2 3e-44 1 0.0 300 574 303 574 4 259 gene=SMEL4.1_01g009030.1 Name:"Similar to BAK1 BRASSINOSTEROID INSENSITIVE 1-associated receptor kinase 1 (Arabidopsis thaliana OX=3702)"
SMEL4.1_10g001990.1.01 152.1 3.1e-44 2 0.0 810 1083 812 1083 3 259 gene=SMEL4.1_10g001990.1 Name:"Similar to LRK10L-1.1 LEAF RUST 10 DISEASE-RESISTANCE LOCUS RECEPTOR-LIKE PROTEIN KINASE-like 1.1 (Arabidopsis thaliana OX=3702)"
SMEL4.1_01g032530.1.01 152.1 3.2e-44 1 0.0 74 352 78 352 5 259 gene=SMEL4.1_01g032530.1 Name:"Similar to PBL16 Probable serine/threonine-protein kinase PBL16 (Arabidopsis thaliana OX=3702)"
SMEL4.1_09g004900.1.01 151.9 3.8e-44 1 0.0 336 614 339 614 4 259 gene=SMEL4.1_09g004900.1 Name:"Similar to WAKL20 Wall-associated receptor kinase-like 20 (Arabidopsis thaliana OX=3702)"
SMEL4.1_02g029890.1.01 151.8 3.9e-44 1 0.0 319 586 322 586 5 259 gene=SMEL4.1_02g029890.1 Name:"Similar to CRK42 Cysteine-rich receptor-like protein kinase 42 (Arabidopsis thaliana OX=3702)"
SMEL4.1_02g011050.1.01 151.8 3.9e-44 1 0.0 522 791 523 789 3 257 gene=SMEL4.1_02g011050.1 Name:"Similar to SD25 G-type lectin S-receptor-like serine/threonine-protein kinase SD2-5 (Arabidopsis thaliana OX=3702)"
SMEL4.1_09g014080.1.01 151.8 4.1e-44 1 0.0 694 971 695 970 2 258 gene=SMEL4.1_09g014080.1 Name:"Similar to MIK1 MDIS1-interacting receptor like kinase 1 (Arabidopsis thaliana OX=3702)"
SMEL4.1_09g007870.1.01 151.8 4.1e-44 1 0.0 356 627 359 626 4 258 gene=SMEL4.1_09g007870.1 Name:"Similar to LECRK63 Lectin-domain containing receptor kinase VI.3 (Arabidopsis thaliana OX=3702)"
SMEL4.1_12g013090.1.01 151.6 4.6e-44 1 0.0 101 375 104 374 4 258 gene=SMEL4.1_12g013090.1 Name:"Similar to PBL5 Probable serine/threonine-protein kinase PBL5 (Arabidopsis thaliana OX=3702)"
SMEL4.1_01g038720.1.01 151.4 5.1e-44 2 0.0 1637 1905 1639 1904 4 258 gene=SMEL4.1_01g038720.1 Name:"Similar to LECRK3 G-type lectin S-receptor-like serine/threonine-protein kinase LECRK3 (Oryza sativa subsp. indica OX=39946)"
SMEL4.1_10g001980.1.01 151.4 5.4e-44 2 0.0 333 606 335 606 3 259 gene=SMEL4.1_10g001980.1 Name:"Similar to LRK10 Rust resistance kinase Lr10 (Triticum aestivum OX=4565)"
SMEL4.1_10g001980.1.01 151.3 5.6e-44 3 0.0 922 1195 924 1195 3 259 gene=SMEL4.1_10g001980.1 Name:"Similar to LRK10 Rust resistance kinase Lr10 (Triticum aestivum OX=4565)"
SMEL4.1_02g018140.1.01 151.2 5.9e-44 5 0.0 2386 2657 2390 2604 5 206 gene=SMEL4.1_02g018140.1 Name:"Similar to CRK29 Cysteine-rich receptor-like protein kinase 29 (Arabidopsis thaliana OX=3702)"
SMEL4.1_07g018300.1.01 151.1 6.4e-44 1 0.0 514 788 517 787 4 258 gene=SMEL4.1_07g018300.1 Name:"Similar to SRF3 Protein STRUBBELIG-RECEPTOR FAMILY 3 (Arabidopsis thaliana OX=3702)"
SMEL4.1_01g015450.1.01 150.7 8.3e-44 1 0.0 166 437 169 437 4 259 gene=SMEL4.1_01g015450.1 Name:"Similar to At1g01540 Probable serine/threonine-protein kinase At1g01540 (Arabidopsis thaliana OX=3702)"
SMEL4.1_11g024990.1.01 150.6 9.3e-44 1 0.0 65 347 69 347 5 259 gene=SMEL4.1_11g024990.1 Name:"Similar to PBL9 Probable serine/threonine-protein kinase PBL9 (Arabidopsis thaliana OX=3702)"
SMEL4.1_09g002580.1.01 150.6 9.4e-44 1 0.0 36 294 40 227 7 200 gene=SMEL4.1_09g002580.1 Name:"Similar to HERK1 Receptor-like protein kinase HERK 1 (Arabidopsis thaliana OX=3702)"
SMEL4.1_11g017540.1.01 150.5 1e-43 2 0.0 126 342 147 340 75 257 gene=SMEL4.1_11g017540.1 Name:"Similar to STY13 Serine/threonine-protein kinase STY13 (Arabidopsis thaliana OX=3702)"
SMEL4.1_11g020180.1.01 150.5 1e-43 1 0.0 830 1112 834 1111 5 258 gene=SMEL4.1_11g020180.1 Name:"Similar to BRL2 Serine/threonine-protein kinase BRI1-like 2 (Arabidopsis thaliana OX=3702)"
SMEL4.1_09g022920.1.01 150.3 1.2e-43 1 0.0 814 1084 818 1082 6 257 gene=SMEL4.1_09g022920.1 Name:"Similar to At2g33170 Probable leucine-rich repeat receptor-like protein kinase At2g33170 (Arabidopsis thaliana OX=3702)"
SMEL4.1_10g021870.1.01 150.2 1.2e-43 1 0.0 377 650 380 650 4 259 gene=SMEL4.1_10g021870.1 Name:"Similar to LECRK81 L-type lectin-domain containing receptor kinase VIII.1 (Arabidopsis thaliana OX=3702)"
SMEL4.1_10g001960.1.01 150.2 1.2e-43 1 0.0 326 599 328 599 3 259 gene=SMEL4.1_10g001960.1 Name:"Similar to LRK10 Rust resistance kinase Lr10 (Triticum aestivum OX=4565)"
SMEL4.1_03g010430.1.01 150.2 1.3e-43 1 0.0 326 594 329 594 4 259 gene=SMEL4.1_03g010430.1 Name:"Similar to CRK3 Cysteine-rich receptor-like protein kinase 3 (Arabidopsis thaliana OX=3702)"
SMEL4.1_03g014350.1.01 150.1 1.3e-43 1 0.0 312 573 314 572 3 258 gene=SMEL4.1_03g014350.1 Name:"Similar to At2g19210 Putative leucine-rich repeat receptor-like protein kinase At2g19210 (Arabidopsis thaliana OX=3702)"
SMEL4.1_01g025440.1.01 150.1 1.3e-43 1 0.0 677 947 680 947 4 259 gene=SMEL4.1_01g025440.1 Name:"Similar to BAM3 Leucine-rich repeat receptor-like serine/threonine-protein kinase BAM3 (Arabidopsis thaliana OX=3702)"
SMEL4.1_09g003310.1.01 149.9 1.5e-43 1 0.0 601 872 602 802 3 206 gene=SMEL4.1_09g003310.1 Name:"Similar to At1g67720 Probable LRR receptor-like serine/threonine-protein kinase At1g67720 (Arabidopsis thaliana OX=3702)"
SMEL4.1_04g016140.1.01 149.9 1.5e-43 1 0.0 750 1013 755 1012 7 258 gene=SMEL4.1_04g016140.1 Name:"Similar to MIK2 MDIS1-interacting receptor like kinase 2 (Arabidopsis thaliana OX=3702)"
SMEL4.1_04g016080.1.01 149.9 1.6e-43 1 0.0 765 1028 770 1027 7 258 gene=SMEL4.1_04g016080.1 Name:"Similar to MIK2 MDIS1-interacting receptor like kinase 2 (Arabidopsis thaliana OX=3702)"
SMEL4.1_11g023190.1.01 149.8 1.6e-43 1 0.0 512 802 514 799 4 256 gene=SMEL4.1_11g023190.1 Name:"Similar to At5g35370 G-type lectin S-receptor-like serine/threonine-protein kinase At5g35370 (Arabidopsis thaliana OX=3702)"
SMEL4.1_04g019660.1.01 149.6 1.9e-43 1 0.0 183 458 186 458 4 259 gene=SMEL4.1_04g019660.1 Name:"Similar to At1g01540 Probable serine/threonine-protein kinase At1g01540 (Arabidopsis thaliana OX=3702)"
SMEL4.1_11g014200.1.01 149.3 2.3e-43 1 0.0 116 408 119 375 4 242 gene=SMEL4.1_11g014200.1 Name:"Similar to At1g80640 Probable receptor-like protein kinase At1g80640 (Arabidopsis thaliana OX=3702)"
SMEL4.1_10g015890.1.01 149.2 2.4e-43 1 0.0 432 699 435 698 4 256 gene=SMEL4.1_10g015890.1 Name:"Similar to At5g49770 Probable leucine-rich repeat receptor-like protein kinase At5g49770 (Arabidopsis thaliana OX=3702)"
SMEL4.1_06g021170.1.01 149.0 2.8e-43 1 0.0 25 284 28 282 4 257 gene=SMEL4.1_06g021170.1 Name:"Similar to BLUS1 Serine/threonine-protein kinase BLUS1 (Arabidopsis thaliana OX=3702)"
SMEL4.1_03g024630.1.01 148.9 3e-43 1 0.0 327 595 331 594 5 258 gene=SMEL4.1_03g024630.1 Name:"Similar to CRK42 Cysteine-rich receptor-like protein kinase 42 (Arabidopsis thaliana OX=3702)"
SMEL4.1_07g023380.1.01 148.9 3e-43 1 0.0 494 765 497 761 4 255 gene=SMEL4.1_07g023380.1 Name:"Similar to At4g27290 G-type lectin S-receptor-like serine/threonine-protein kinase At4g27290 (Arabidopsis thaliana OX=3702)"
SMEL4.1_10g011740.1.01 148.7 3.5e-43 1 0.0 107 381 110 381 4 259 gene=SMEL4.1_10g011740.1 Name:"Similar to SERK4 LRR receptor kinase SERK2 (Oryza sativa subsp. japonica OX=39947)"
SMEL4.1_09g006050.1.01 148.7 3.6e-43 1 0.0 352 622 355 616 4 253 gene=SMEL4.1_09g006050.1 Name:"Similar to LECRK41 L-type lectin-domain containing receptor kinase IV.1 (Arabidopsis thaliana OX=3702)"
SMEL4.1_00g005400.1.01 148.6 3.6e-43 1 0.0 249 473 252 459 4 213 gene=SMEL4.1_00g005400.1 Name:"Similar to PERK14 Proline-rich receptor-like protein kinase PERK14 (Arabidopsis thaliana OX=3702)"
SMEL4.1_01g000680.1.01 148.6 3.7e-43 1 0.0 701 971 704 971 4 259 gene=SMEL4.1_01g000680.1 Name:"Similar to BAM1 Leucine-rich repeat receptor-like serine/threonine-protein kinase BAM1 (Arabidopsis thaliana OX=3702)"
SMEL4.1_03g004410.1.01 148.6 3.7e-43 1 0.0 937 1206 940 1205 4 258 gene=SMEL4.1_03g004410.1 Name:"Similar to GSO1 LRR receptor-like serine/threonine-protein kinase GSO1 (Arabidopsis thaliana OX=3702)"
SMEL4.1_07g023370.1.01 148.5 3.9e-43 1 0.0 490 761 493 758 4 256 gene=SMEL4.1_07g023370.1 Name:"Similar to At4g27290 G-type lectin S-receptor-like serine/threonine-protein kinase At4g27290 (Arabidopsis thaliana OX=3702)"
SMEL4.1_01g004970.1.01 148.5 4.1e-43 1 0.0 168 439 171 439 4 259 gene=SMEL4.1_01g004970.1 Name:"Similar to At4g34500 Probable receptor-like serine/threonine-protein kinase At4g34500 (Arabidopsis thaliana OX=3702)"
SMEL4.1_09g024340.1.01 148.4 4.3e-43 1 0.0 355 621 358 620 5 258 gene=SMEL4.1_09g024340.1 Name:"Similar to HPCA1 Leucine-rich repeat receptor protein kinase HPCA1 (Arabidopsis thaliana OX=3702)"
SMEL4.1_09g025450.1.01 148.3 4.6e-43 1 0.0 108 329 112 319 6 209 gene=SMEL4.1_09g025450.1 Name:"Similar to PTI13 PTI1-like tyrosine-protein kinase 3 (Arabidopsis thaliana OX=3702)"
SMEL4.1_11g010750.1.01 148.3 4.8e-43 1 0.0 701 975 703 975 3 259 gene=SMEL4.1_11g010750.1 Name:"Similar to PXL1 Leucine-rich repeat receptor-like protein kinase PXL1 (Arabidopsis thaliana OX=3702)"
SMEL4.1_02g026940.1.01 148.2 4.9e-43 1 0.0 352 659 356 659 5 259 gene=SMEL4.1_02g026940.1 Name:"Similar to PERK8 Proline-rich receptor-like protein kinase PERK8 (Arabidopsis thaliana OX=3702)"
SMEL4.1_07g020320.1.01 148.1 5.2e-43 1 0.2 522 790 523 789 3 258 gene=SMEL4.1_07g020320.1 Name:"Similar to SD25 G-type lectin S-receptor-like serine/threonine-protein kinase SD2-5 (Arabidopsis thaliana OX=3702)"
SMEL4.1_07g025210.1.01 148.1 5.5e-43 1 0.0 343 615 345 613 3 257 gene=SMEL4.1_07g025210.1 Name:"Similar to LECRKS7 Probable L-type lectin-domain containing receptor kinase S.7 (Arabidopsis thaliana OX=3702)"
SMEL4.1_08g025460.1.01 148.0 5.8e-43 1 0.0 16 275 17 273 2 257 gene=SMEL4.1_08g025460.1 Name:"Similar to BLUS1 Serine/threonine-protein kinase BLUS1 (Arabidopsis thaliana OX=3702)"
SMEL4.1_08g000630.1.01 147.9 6e-43 1 0.0 15 274 16 272 2 257 gene=SMEL4.1_08g000630.1 Name:"Similar to BLUS1 Serine/threonine-protein kinase BLUS1 (Arabidopsis thaliana OX=3702)"
SMEL4.1_02g026780.1.01 147.9 6e-43 1 0.0 285 554 288 554 4 259 gene=SMEL4.1_02g026780.1 Name:"Similar to NIK1 Protein NSP-INTERACTING KINASE 1 (Arabidopsis thaliana OX=3702)"
SMEL4.1_04g014890.1.01 147.9 6.2e-43 1 0.0 790 1062 793 1061 4 258 gene=SMEL4.1_04g014890.1 Name:"Similar to At1g34110 Probable LRR receptor-like serine/threonine-protein kinase At1g34110 (Arabidopsis thaliana OX=3702)"
SMEL4.1_02g020460.1.01 147.8 6.7e-43 2 0.0 797 1069 801 1068 5 258 gene=SMEL4.1_02g020460.1 Name:"Similar to CERK1 Chitin elicitor receptor kinase 1 (Arabidopsis thaliana OX=3702)"
SMEL4.1_06g018170.1.01 147.7 7e-43 1 0.0 681 953 685 953 5 259 gene=SMEL4.1_06g018170.1 Name:"Similar to CEPR2 Receptor protein-tyrosine kinase CEPR2 (Arabidopsis thaliana OX=3702)"
SMEL4.1_02g019990.1.01 147.7 7e-43 1 0.0 284 554 285 554 3 259 gene=SMEL4.1_02g019990.1 Name:"Similar to LRK10 Rust resistance kinase Lr10 (Triticum aestivum OX=4565)"
SMEL4.1_04g015960.1.01 147.5 8.2e-43 1 0.0 849 1114 855 1114 7 259 gene=SMEL4.1_04g015960.1 Name:"Similar to At1g35710 Probable leucine-rich repeat receptor-like protein kinase At1g35710 (Arabidopsis thaliana OX=3702)"
SMEL4.1_10g024790.1.01 147.5 8.4e-43 1 0.0 350 625 354 622 5 256 gene=SMEL4.1_10g024790.1 Name:"Similar to LECRKS5 Probable L-type lectin-domain containing receptor kinase S.5 (Arabidopsis thaliana OX=3702)"
SMEL4.1_12g005530.1.01 147.5 8.4e-43 1 0.1 360 550 363 548 4 193 gene=SMEL4.1_12g005530.1 Name:"Similar to LECRK91 L-type lectin-domain containing receptor kinase IX.1 (Arabidopsis thaliana OX=3702)"
SMEL4.1_03g001210.1.01 147.3 9.6e-43 3 0.0 2256 2525 2260 2524 5 258 gene=SMEL4.1_03g001210.1 Name:"Similar to At3g47570 Probable LRR receptor-like serine/threonine-protein kinase At3g47570 (Arabidopsis thaliana OX=3702)"
SMEL4.1_02g020030.1.01 147.3 9.6e-43 1 0.0 293 563 294 563 3 259 gene=SMEL4.1_02g020030.1 Name:"Similar to LRK10 Rust resistance kinase Lr10 (Triticum aestivum OX=4565)"
SMEL4.1_10g001230.1.01 147.2 9.8e-43 1 0.0 302 574 305 573 4 258 gene=SMEL4.1_10g001230.1 Name:"Similar to LRK10L-1.1 LEAF RUST 10 DISEASE-RESISTANCE LOCUS RECEPTOR-LIKE PROTEIN KINASE-like 1.1 (Arabidopsis thaliana OX=3702)"
SMEL4.1_03g018660.1.01 147.2 9.8e-43 1 0.0 613 849 614 812 2 201 gene=SMEL4.1_03g018660.1 Name:"Similar to LRK10 Rust resistance kinase Lr10 (Triticum aestivum OX=4565)"
SMEL4.1_03g026180.1.01 147.2 9.8e-43 1 0.0 40 311 42 310 3 258 gene=SMEL4.1_03g026180.1 Name:"Similar to At3g15890 PTI1-like tyrosine-protein kinase At3g15890 (Arabidopsis thaliana OX=3702)"
SMEL4.1_10g011290.1.01 147.1 1.1e-42 1 0.0 492 758 493 757 3 258 gene=SMEL4.1_10g011290.1 Name:"Similar to LECRK2 G-type lectin S-receptor-like serine/threonine-protein kinase LECRK2 (Oryza sativa subsp. japonica OX=39947)"
SMEL4.1_02g022750.1.01 147.1 1.1e-42 1 0.0 103 374 105 373 3 258 gene=SMEL4.1_02g022750.1 Name:"Similar to PR5K PR5-like receptor kinase (Arabidopsis thaliana OX=3702)"
SMEL4.1_09g004750.1.01 147.0 1.1e-42 1 0.0 342 612 345 609 4 256 gene=SMEL4.1_09g004750.1 Name:"Similar to LECRK41 L-type lectin-domain containing receptor kinase IV.1 (Arabidopsis thaliana OX=3702)"
SMEL4.1_03g002120.1.01 147.0 1.2e-42 1 0.0 336 541 338 535 3 203 gene=SMEL4.1_03g002120.1 Name:"Similar to CRK25 Cysteine-rich receptor-like protein kinase 25 (Arabidopsis thaliana OX=3702)"
SMEL4.1_01g012170.1.01 147.0 1.2e-42 2 0.0 895 1162 897 1161 3 258 gene=SMEL4.1_01g012170.1 Name:"Similar to LYK3 LysM domain receptor-like kinase 3 (Medicago truncatula OX=3880)"
SMEL4.1_05g019850.1.01 147.0 1.2e-42 1 0.0 811 1082 816 1079 6 256 gene=SMEL4.1_05g019850.1 Name:"Similar to At2g33170 Probable leucine-rich repeat receptor-like protein kinase At2g33170 (Arabidopsis thaliana OX=3702)"
SMEL4.1_03g034030.1.01 146.7 1.4e-42 1 0.0 407 677 409 677 3 259 gene=SMEL4.1_03g034030.1 Name:"Similar to SRF6 Protein STRUBBELIG-RECEPTOR FAMILY 6 (Arabidopsis thaliana OX=3702)"
SMEL4.1_02g008870.1.01 146.7 1.4e-42 1 0.0 317 575 319 573 3 256 gene=SMEL4.1_02g008870.1 Name:"Similar to MAPKKK5 Mitogen-activated protein kinase kinase kinase 5 (Arabidopsis thaliana OX=3702)"
SMEL4.1_11g006730.1.01 146.7 1.4e-42 1 0.0 1327 1599 1330 1596 4 256 gene=SMEL4.1_11g006730.1 Name:"Similar to Systemin receptor SR160 (Solanum peruvianum OX=4082)"
SMEL4.1_08g013820.1.01 146.7 1.5e-42 1 0.0 37 286 39 284 3 257 gene=SMEL4.1_08g013820.1 Name:"Similar to AUR1 Serine/threonine-protein kinase Aurora-1 (Arabidopsis thaliana OX=3702)"
SMEL4.1_05g005930.1.01 146.6 1.6e-42 1 0.0 267 540 271 540 5 259 gene=SMEL4.1_05g005930.1 Name:"Similar to At5g63710 Probable LRR receptor-like serine/threonine-protein kinase At5g63710 (Arabidopsis thaliana OX=3702)"
SMEL4.1_07g022510.1.01 146.6 1.6e-42 1 0.0 765 1033 768 1030 4 256 gene=SMEL4.1_07g022510.1 Name:"Similar to PSKR2 Phytosulfokine receptor 2 (Arabidopsis thaliana OX=3702)"
SMEL4.1_02g027260.1.01 146.5 1.6e-42 1 0.0 335 607 338 607 4 259 gene=SMEL4.1_02g027260.1 Name:"Similar to WAKL14 Wall-associated receptor kinase-like 14 (Arabidopsis thaliana OX=3702)"
SMEL4.1_11g010430.1.01 146.5 1.6e-42 1 0.0 84 357 88 356 5 258 gene=SMEL4.1_11g010430.1 Name:"Similar to PBL26 Probable serine/threonine-protein kinase PBL26 (Arabidopsis thaliana OX=3702)"
SMEL4.1_05g019420.1.01 146.5 1.7e-42 1 0.0 34 282 36 281 3 257 gene=SMEL4.1_05g019420.1 Name:"Similar to AUR1 Serine/threonine-protein kinase Aurora-1 (Arabidopsis thaliana OX=3702)"
SMEL4.1_04g015510.1.01 146.4 1.7e-42 1 0.0 1008 1273 1014 1273 7 259 gene=SMEL4.1_04g015510.1 Name:"Similar to MIK2 MDIS1-interacting receptor like kinase 2 (Arabidopsis thaliana OX=3702)"
SMEL4.1_05g022250.1.01 146.3 1.8e-42 1 0.0 177 462 180 462 4 259 gene=SMEL4.1_05g022250.1 Name:"Similar to At5g18500 Probable receptor-like protein kinase At5g18500 (Arabidopsis thaliana OX=3702)"
SMEL4.1_10g001220.1.01 146.2 2e-42 1 0.0 326 598 329 597 4 258 gene=SMEL4.1_10g001220.1 Name:"Similar to LRK10L-1.1 LEAF RUST 10 DISEASE-RESISTANCE LOCUS RECEPTOR-LIKE PROTEIN KINASE-like 1.1 (Arabidopsis thaliana OX=3702)"
SMEL4.1_03g001220.1.01 146.2 2e-42 1 0.0 551 821 555 820 5 258 gene=SMEL4.1_03g001220.1 Name:"Similar to At3g47570 Probable LRR receptor-like serine/threonine-protein kinase At3g47570 (Arabidopsis thaliana OX=3702)"
SMEL4.1_06g001780.1.01 145.9 2.5e-42 1 0.0 12 263 14 261 3 256 gene=SMEL4.1_06g001780.1 Name:"Similar to CIPK10 CBL-interacting serine/threonine-protein kinase 10 (Arabidopsis thaliana OX=3702)"
SMEL4.1_05g015980.1.01 145.8 2.6e-42 1 0.0 414 684 416 684 3 259 gene=SMEL4.1_05g015980.1 Name:"Similar to SRF6 Protein STRUBBELIG-RECEPTOR FAMILY 6 (Arabidopsis thaliana OX=3702)"
SMEL4.1_03g000820.1.01 145.7 2.8e-42 2 0.0 1232 1499 1235 1498 4 258 gene=SMEL4.1_03g000820.1 Name:"Similar to At3g47570 Probable LRR receptor-like serine/threonine-protein kinase At3g47570 (Arabidopsis thaliana OX=3702)"
SMEL4.1_04g015170.1.01 145.6 3.1e-42 1 0.0 306 599 309 599 4 259 gene=SMEL4.1_04g015170.1 Name:"Similar to SERK1 Somatic embryogenesis receptor kinase 1 (Arabidopsis thaliana OX=3702)"
SMEL4.1_09g017980.1.01 145.6 3.1e-42 1 0.0 119 380 121 319 3 206 gene=SMEL4.1_09g017980.1 Name:"Similar to RBK2 Receptor-like cytosolic serine/threonine-protein kinase RBK2 (Arabidopsis thaliana OX=3702)"
SMEL4.1_10g019630.1.01 145.5 3.3e-42 1 0.0 949 1234 954 1232 6 257 gene=SMEL4.1_10g019630.1 Name:"Similar to GSO1 LRR receptor-like serine/threonine-protein kinase GSO1 (Arabidopsis thaliana OX=3702)"
SMEL4.1_07g025840.1.01 145.3 3.8e-42 1 0.0 889 1162 892 1161 4 258 gene=SMEL4.1_07g025840.1 Name:"Similar to BRL1 Serine/threonine-protein kinase BRI1-like 1 (Arabidopsis thaliana OX=3702)"
SMEL4.1_08g018810.1.01 145.1 4.5e-42 1 0.0 800 1072 804 1070 5 257 gene=SMEL4.1_08g018810.1 Name:"Similar to At3g47570 Probable LRR receptor-like serine/threonine-protein kinase At3g47570 (Arabidopsis thaliana OX=3702)"
SMEL4.1_04g020570.1.01 145.1 4.5e-42 1 0.0 303 575 306 519 4 206 gene=SMEL4.1_04g020570.1 Name:"Similar to WAKL14 Wall-associated receptor kinase-like 14 (Arabidopsis thaliana OX=3702)"
SMEL4.1_03g004470.1.01 145.1 4.5e-42 1 0.0 917 1187 921 1186 5 258 gene=SMEL4.1_03g004470.1 Name:"Similar to FLS2 LRR receptor-like serine/threonine-protein kinase FLS2 (Arabidopsis thaliana OX=3702)"
SMEL4.1_02g011350.1.01 145.1 4.6e-42 1 0.0 879 1150 882 1149 5 258 gene=SMEL4.1_02g011350.1 Name:"Similar to FLS2 LRR receptor-like serine/threonine-protein kinase FLS2 (Arabidopsis thaliana OX=3702)"
SMEL4.1_00g001920.1.01 145.0 4.7e-42 1 0.0 59 328 63 327 5 258 gene=SMEL4.1_00g001920.1 Name:"Similar to At3g47570 Probable LRR receptor-like serine/threonine-protein kinase At3g47570 (Arabidopsis thaliana OX=3702)"
SMEL4.1_11g024360.1.01 144.8 5.4e-42 1 0.0 845 1117 848 1117 5 259 gene=SMEL4.1_11g024360.1 Name:"Similar to At3g47570 Probable LRR receptor-like serine/threonine-protein kinase At3g47570 (Arabidopsis thaliana OX=3702)"
SMEL4.1_11g021400.1.01 144.8 5.6e-42 2 0.2 1209 1482 1213 1482 5 259 gene=SMEL4.1_11g021400.1 Name:"Similar to At3g47570 Probable LRR receptor-like serine/threonine-protein kinase At3g47570 (Arabidopsis thaliana OX=3702)"
SMEL4.1_03g000300.1.01 144.7 5.9e-42 1 0.0 511 794 512 793 3 258 gene=SMEL4.1_03g000300.1 Name:"Similar to At1g34300 G-type lectin S-receptor-like serine/threonine-protein kinase At1g34300 (Arabidopsis thaliana OX=3702)"
SMEL4.1_08g017750.1.01 144.7 5.9e-42 1 0.0 304 571 307 571 4 259 gene=SMEL4.1_08g017750.1 Name:"Similar to FEI1 LRR receptor-like serine/threonine-protein kinase FEI 1 (Arabidopsis thaliana OX=3702)"
SMEL4.1_09g011680.1.01 144.7 6e-42 1 0.0 677 947 678 945 2 257 gene=SMEL4.1_09g011680.1 Name:"Similar to IRK Probable LRR receptor-like serine/threonine-protein kinase IRK (Arabidopsis thaliana OX=3702)"
SMEL4.1_08g011840.1.01 144.6 6.2e-42 1 0.0 12 271 13 271 2 259 gene=SMEL4.1_08g011840.1 Name:"Similar to STY17 Serine/threonine-protein kinase STY17 (Arabidopsis thaliana OX=3702)"
SMEL4.1_02g011330.1.01 144.6 6.2e-42 1 0.0 293 565 296 564 4 258 gene=SMEL4.1_02g011330.1 Name:"Similar to At5g45780 Probable LRR receptor-like serine/threonine-protein kinase At5g45780 (Arabidopsis thaliana OX=3702)"
SMEL4.1_09g006060.1.01 144.6 6.2e-42 1 0.0 343 613 346 606 4 252 gene=SMEL4.1_09g006060.1 Name:"Similar to LECRK41 L-type lectin-domain containing receptor kinase IV.1 (Arabidopsis thaliana OX=3702)"
SMEL4.1_11g005680.1.01 144.5 6.8e-42 1 0.0 13 270 15 267 3 256 gene=SMEL4.1_11g005680.1 Name:"Similar to At1g49180 Serine/threonine-protein kinase ATG1t (Arabidopsis thaliana OX=3702)"
SMEL4.1_05g014770.1.01 144.5 6.8e-42 1 0.0 395 665 399 664 5 258 gene=SMEL4.1_05g014770.1 Name:"Similar to SELMODRAFT_444075 Inactive protein kinase SELMODRAFT_444075 (Selaginella moellendorffii OX=88036)"
SMEL4.1_02g016820.1.01 144.5 6.8e-42 3 0.0 1441 1713 1445 1710 5 256 gene=SMEL4.1_02g016820.1 Name:"Similar to At4g03230 G-type lectin S-receptor-like serine/threonine-protein kinase At4g03230 (Arabidopsis thaliana OX=3702)"
SMEL4.1_07g024050.1.01 144.4 7.2e-42 1 0.0 91 365 96 364 6 258 gene=SMEL4.1_07g024050.1 Name:"Similar to PBL23 Probable serine/threonine-protein kinase PBL23 (Arabidopsis thaliana OX=3702)"
SMEL4.1_12g014090.1.01 144.3 7.5e-42 1 0.0 8 259 9 258 2 257 gene=SMEL4.1_12g014090.1 Name:"Similar to NEK5 Serine/threonine-protein kinase Nek5 (Arabidopsis thaliana OX=3702)"
SMEL4.1_12g005530.1.01 144.2 8.3e-42 2 0.1 548 803 548 747 15 206 gene=SMEL4.1_12g005530.1 Name:"Similar to LECRK91 L-type lectin-domain containing receptor kinase IX.1 (Arabidopsis thaliana OX=3702)"
SMEL4.1_11g024300.1.01 144.1 8.9e-42 2 0.1 1049 1322 1053 1322 5 259 gene=SMEL4.1_11g024300.1 Name:"Similar to XA21 Receptor kinase-like protein Xa21 (Oryza sativa subsp. japonica OX=39947)"
SMEL4.1_01g033850.1.01 144.0 9.5e-42 2 0.0 259 507 261 507 30 259 gene=SMEL4.1_01g033850.1 Name:"Similar to PIX7 Probable serine/threonine-protein kinase PIX7 (Arabidopsis thaliana OX=3702)"
SMEL4.1_12g006520.1.01 143.9 1e-41 1 0.0 681 953 684 953 4 259 gene=SMEL4.1_12g006520.1 Name:"Similar to CEPR2 Receptor protein-tyrosine kinase CEPR2 (Arabidopsis thaliana OX=3702)"
SMEL4.1_01g002210.1.01 143.9 1e-41 2 0.0 682 941 689 940 21 258 gene=SMEL4.1_01g002210.1 Name:"Similar to HPCA1 Leucine-rich repeat receptor protein kinase HPCA1 (Arabidopsis thaliana OX=3702)"
SMEL4.1_02g014880.1.01 143.9 1e-41 1 0.0 184 453 187 453 4 259 gene=SMEL4.1_02g014880.1 Name:"Similar to WAKL1 Wall-associated receptor kinase-like 1 (Arabidopsis thaliana OX=3702)"
SMEL4.1_01g035420.1.01 143.9 1.1e-41 1 0.0 8 259 9 258 2 257 gene=SMEL4.1_01g035420.1 Name:"Similar to NEK5 Serine/threonine-protein kinase Nek5 (Arabidopsis thaliana OX=3702)"
SMEL4.1_03g001210.1.01 143.8 1.1e-41 1 0.0 854 1123 857 1122 4 258 gene=SMEL4.1_03g001210.1 Name:"Similar to At3g47570 Probable LRR receptor-like serine/threonine-protein kinase At3g47570 (Arabidopsis thaliana OX=3702)"
SMEL4.1_02g002120.1.01 143.6 1.3e-41 1 0.0 17 269 18 268 2 257 gene=SMEL4.1_02g002120.1 Name:"Similar to CIPK23 CBL-interacting serine/threonine-protein kinase 23 (Arabidopsis thaliana OX=3702)"
SMEL4.1_07g021010.1.01 143.6 1.3e-41 1 0.0 808 1080 812 1079 6 258 gene=SMEL4.1_07g021010.1 Name:"Similar to At1g17230 Leucine-rich repeat receptor-like serine/threonine-protein kinase At1g17230 (Arabidopsis thaliana OX=3702)"
SMEL4.1_01g012170.1.01 143.6 1.3e-41 1 0.0 304 523 306 495 3 203 gene=SMEL4.1_01g012170.1 Name:"Similar to LYK3 LysM domain receptor-like kinase 3 (Medicago truncatula OX=3880)"
SMEL4.1_02g008990.1.01 143.4 1.5e-41 1 0.0 19 268 20 265 2 255 gene=SMEL4.1_02g008990.1 Name:"Similar to KIN10 SNF1-related protein kinase catalytic subunit alpha KIN10 (Arabidopsis thaliana OX=3702)"
SMEL4.1_11g025330.1.01 143.3 1.6e-41 2 0.0 90 298 99 297 56 257 gene=SMEL4.1_11g025330.1 Name:"Similar to M3KE1 MAP3K epsilon protein kinase 1 (Arabidopsis thaliana OX=3702)"
SMEL4.1_04g009020.1.01 143.3 1.6e-41 1 0.0 702 987 703 912 3 206 gene=SMEL4.1_04g009020.1 Name:"Similar to At5g35370 G-type lectin S-receptor-like serine/threonine-protein kinase At5g35370 (Arabidopsis thaliana OX=3702)"
SMEL4.1_06g028670.1.01 143.2 1.6e-41 1 0.0 10 265 11 264 2 257 gene=SMEL4.1_06g028670.1 Name:"Similar to CIPK11 CBL-interacting serine/threonine-protein kinase 11 (Arabidopsis thaliana OX=3702)"
SMEL4.1_09g006730.1.01 143.1 1.8e-41 2 0.1 767 1010 773 1010 40 259 gene=SMEL4.1_09g006730.1 Name:"Similar to WAK2 Wall-associated receptor kinase 2 (Arabidopsis thaliana OX=3702)"
SMEL4.1_05g000280.1.01 143.1 1.8e-41 1 0.0 24 276 25 275 2 257 gene=SMEL4.1_05g000280.1 Name:"Similar to CIPK1 CBL-interacting serine/threonine-protein kinase 1 (Arabidopsis thaliana OX=3702)"
SMEL4.1_03g032110.1.01 143.0 2e-41 1 0.0 216 517 218 516 3 258 gene=SMEL4.1_03g032110.1 Name:"Similar to PERK15 Proline-rich receptor-like protein kinase PERK15 (Arabidopsis thaliana OX=3702)"
SMEL4.1_06g021020.1.01 143.0 2e-41 1 0.0 20 271 21 269 2 256 gene=SMEL4.1_06g021020.1 Name:"Similar to CIPK25 CBL-interacting serine/threonine-protein kinase 25 (Arabidopsis thaliana OX=3702)"
SMEL4.1_05g001050.1.01 142.9 2.1e-41 1 0.0 486 772 487 772 2 259 gene=SMEL4.1_05g001050.1 Name:"Similar to CCR3 Putative serine/threonine-protein kinase-like protein CCR3 (Arabidopsis thaliana OX=3702)"
SMEL4.1_10g016700.1.01 142.8 2.2e-41 1 0.0 279 548 281 548 3 259 gene=SMEL4.1_10g016700.1 Name:"Similar to NIK1 Protein NSP-INTERACTING KINASE 1 (Arabidopsis thaliana OX=3702)"
SMEL4.1_02g024610.1.01 142.7 2.3e-41 1 0.0 685 976 688 975 4 258 gene=SMEL4.1_02g024610.1 Name:"Similar to HSL2 LRR receptor-like serine/threonine-protein kinase HSL2 (Arabidopsis thaliana OX=3702)"
SMEL4.1_03g023040.1.01 142.7 2.4e-41 1 0.0 1 228 4 227 45 258 gene=SMEL4.1_03g023040.1 Name:"Similar to HPCA1 Leucine-rich repeat receptor protein kinase HPCA1 (Arabidopsis thaliana OX=3702)"
SMEL4.1_03g028620.1.01 142.7 2.5e-41 1 0.0 151 428 154 377 4 209 gene=SMEL4.1_03g028620.1 Name:"Similar to At1g80640 Probable receptor-like protein kinase At1g80640 (Arabidopsis thaliana OX=3702)"
SMEL4.1_06g003210.1.01 142.6 2.6e-41 1 0.0 797 1070 801 1067 5 256 gene=SMEL4.1_06g003210.1 Name:"Similar to At3g47570 Probable LRR receptor-like serine/threonine-protein kinase At3g47570 (Arabidopsis thaliana OX=3702)"
SMEL4.1_07g019900.1.01 142.4 2.9e-41 1 0.0 682 961 685 961 4 259 gene=SMEL4.1_07g019900.1 Name:"Similar to HSL1 Receptor-like protein kinase HSL1 (Arabidopsis thaliana OX=3702)"
SMEL4.1_06g010270.1.01 142.3 3.2e-41 1 0.0 687 956 689 956 3 259 gene=SMEL4.1_06g010270.1 Name:"Similar to IRK Probable LRR receptor-like serine/threonine-protein kinase IRK (Arabidopsis thaliana OX=3702)"
SMEL4.1_04g011170.1.01 142.3 3.2e-41 1 0.0 331 600 333 596 6 255 gene=SMEL4.1_04g011170.1 Name:"Similar to At1g11050 Probable receptor-like protein kinase At1g11050 (Arabidopsis thaliana OX=3702)"
SMEL4.1_02g011490.1.01 142.2 3.3e-41 1 0.0 16 267 17 265 2 256 gene=SMEL4.1_02g011490.1 Name:"Similar to CIPK5 CBL-interacting protein kinase 5 (Oryza sativa subsp. japonica OX=39947)"
SMEL4.1_05g001770.1.01 142.2 3.4e-41 1 0.0 709 986 712 986 4 259 gene=SMEL4.1_05g001770.1 Name:"Similar to TDR Leucine-rich repeat receptor-like protein kinase TDR (Arabidopsis thaliana OX=3702)"
SMEL4.1_12g004520.1.01 142.1 3.6e-41 1 0.0 209 491 212 419 4 205 gene=SMEL4.1_12g004520.1 Name:"Similar to PERK4 Proline-rich receptor-like protein kinase PERK4 (Arabidopsis thaliana OX=3702)"
SMEL4.1_01g025030.1.01 142.1 3.7e-41 1 0.0 186 451 189 450 4 258 gene=SMEL4.1_01g025030.1 Name:"Similar to RBK2 Receptor-like cytosolic serine/threonine-protein kinase RBK2 (Arabidopsis thaliana OX=3702)"
SMEL4.1_03g010700.1.01 142.0 3.9e-41 1 0.0 277 551 280 549 4 257 gene=SMEL4.1_03g010700.1 Name:"Similar to NIK3 Protein NSP-INTERACTING KINASE 3 (Arabidopsis thaliana OX=3702)"
SMEL4.1_07g002510.1.01 142.0 4e-41 1 0.0 437 727 440 727 4 259 gene=SMEL4.1_07g002510.1 Name:"Similar to WAKL11 Putative wall-associated receptor kinase-like 11 (Arabidopsis thaliana OX=3702)"
SMEL4.1_04g017030.1.01 141.8 4.5e-41 1 0.0 49 321 52 320 4 258 gene=SMEL4.1_04g017030.1 Name:"Similar to At1g28390 Serine/threonine-protein kinase-like protein At1g28390 (Arabidopsis thaliana OX=3702)"
SMEL4.1_04g016070.1.01 141.6 5e-41 1 0.0 749 1012 754 1011 7 258 gene=SMEL4.1_04g016070.1 Name:"Similar to MIK2 MDIS1-interacting receptor like kinase 2 (Arabidopsis thaliana OX=3702)"
SMEL4.1_07g001930.1.01 141.6 5.1e-41 1 0.0 434 724 437 724 4 259 gene=SMEL4.1_07g001930.1 Name:"Similar to WAK2 Wall-associated receptor kinase 2 (Arabidopsis thaliana OX=3702)"
SMEL4.1_06g022340.1.01 141.6 5.1e-41 1 0.0 809 1082 813 1081 5 258 gene=SMEL4.1_06g022340.1 Name:"Similar to At1g74360 Probable LRR receptor-like serine/threonine-protein kinase At1g74360 (Arabidopsis thaliana OX=3702)"
SMEL4.1_10g008090.1.01 141.6 5.1e-41 1 0.0 1 214 4 212 44 257 gene=SMEL4.1_10g008090.1 Name:"Similar to ILK1 Integrin-linked protein kinase 1 (Arabidopsis thaliana OX=3702)"
SMEL4.1_10g003610.1.01 141.1 7.1e-41 1 0.0 419 693 422 693 4 259 gene=SMEL4.1_10g003610.1 Name:"Similar to SRF3 Protein STRUBBELIG-RECEPTOR FAMILY 3 (Arabidopsis thaliana OX=3702)"
SMEL4.1_06g006430.1.01 141.0 7.7e-41 1 0.0 480 753 484 751 5 257 gene=SMEL4.1_06g006430.1 Name:"Similar to At3g47570 Probable LRR receptor-like serine/threonine-protein kinase At3g47570 (Arabidopsis thaliana OX=3702)"
SMEL4.1_02g020070.1.01 141.0 7.8e-41 1 0.0 4 286 5 286 3 259 gene=SMEL4.1_02g020070.1 Name:"Similar to LRK10 Rust resistance kinase Lr10 (Triticum aestivum OX=4565)"
SMEL4.1_01g001230.1.01 141.0 7.9e-41 1 0.0 306 529 309 515 4 202 gene=SMEL4.1_01g001230.1 Name:"Similar to At1g11050 Probable receptor-like protein kinase At1g11050 (Arabidopsis thaliana OX=3702)"
SMEL4.1_11g013960.1.01 141.0 8e-41 1 0.0 302 575 306 575 5 259 gene=SMEL4.1_11g013960.1 Name:"Similar to NIK3 Protein NSP-INTERACTING KINASE 3 (Arabidopsis thaliana OX=3702)"
SMEL4.1_11g023250.1.01 140.9 8.2e-41 1 0.0 83 339 84 338 2 257 gene=SMEL4.1_11g023250.1 Name:"Similar to AUR3 Serine/threonine-protein kinase Aurora-3 (Arabidopsis thaliana OX=3702)"
SMEL4.1_00g000340.1.01 140.9 8.5e-41 1 0.0 663 927 668 927 7 259 gene=SMEL4.1_00g000340.1 Name:"Similar to MIK2 MDIS1-interacting receptor like kinase 2 (Arabidopsis thaliana OX=3702)"
SMEL4.1_02g011430.1.01 140.9 8.7e-41 1 0.0 805 1077 809 1076 5 258 gene=SMEL4.1_02g011430.1 Name:"Similar to At3g47570 Probable LRR receptor-like serine/threonine-protein kinase At3g47570 (Arabidopsis thaliana OX=3702)"
SMEL4.1_11g023840.1.01 140.8 8.8e-41 1 0.3 916 1188 920 1188 6 259 gene=SMEL4.1_11g023840.1 Name:"Similar to GSO1 LRR receptor-like serine/threonine-protein kinase GSO1 (Arabidopsis thaliana OX=3702)"
SMEL4.1_11g014640.1.01 140.8 9.3e-41 1 0.0 892 1165 896 1165 5 259 gene=SMEL4.1_11g014640.1 Name:"Similar to FLS2 LRR receptor-like serine/threonine-protein kinase FLS2 (Arabidopsis thaliana OX=3702)"
SMEL4.1_10g010810.1.01 140.7 1e-40 1 0.0 511 777 512 775 3 257 gene=SMEL4.1_10g010810.1 Name:"Similar to LECRK1 G-type lectin S-receptor-like serine/threonine-protein kinase LECRK1 (Oryza sativa subsp. japonica OX=39947)"
SMEL4.1_03g032780.1.01 140.6 1e-40 1 0.0 431 701 435 700 5 258 gene=SMEL4.1_03g032780.1 Name:"Similar to SELMODRAFT_444075 Inactive protein kinase SELMODRAFT_444075 (Selaginella moellendorffii OX=88036)"
SMEL4.1_07g023400.1.01 140.6 1.1e-40 1 0.0 142 355 145 340 5 203 gene=SMEL4.1_07g023400.1 Name:"Similar to At4g27290 G-type lectin S-receptor-like serine/threonine-protein kinase At4g27290 (Arabidopsis thaliana OX=3702)"
SMEL4.1_06g003220.1.01 140.5 1.1e-40 1 0.0 546 819 550 819 5 259 gene=SMEL4.1_06g003220.1 Name:"Similar to At3g47570 Probable LRR receptor-like serine/threonine-protein kinase At3g47570 (Arabidopsis thaliana OX=3702)"
SMEL4.1_10g013080.1.01 140.5 1.1e-40 1 0.0 320 608 322 545 3 213 gene=SMEL4.1_10g013080.1 Name:"Similar to LRK10L-1.5 LEAF RUST 10 DISEASE-RESISTANCE LOCUS RECEPTOR-LIKE PROTEIN KINASE-like 1.5 (Arabidopsis thaliana OX=3702)"
SMEL4.1_11g024390.1.01 140.4 1.2e-40 1 0.0 847 1120 851 1120 5 259 gene=SMEL4.1_11g024390.1 Name:"Similar to XA21 Receptor kinase-like protein Xa21 (Oryza sativa subsp. japonica OX=39947)"
SMEL4.1_02g011740.1.01 140.4 1.2e-40 1 0.0 698 970 700 969 3 258 gene=SMEL4.1_02g011740.1 Name:"Similar to At3g47570 Probable LRR receptor-like serine/threonine-protein kinase At3g47570 (Arabidopsis thaliana OX=3702)"
SMEL4.1_03g027150.1.01 140.3 1.3e-40 1 0.0 803 1030 806 1003 4 205 gene=SMEL4.1_03g027150.1 Name:"Similar to At1g74360 Probable LRR receptor-like serine/threonine-protein kinase At1g74360 (Arabidopsis thaliana OX=3702)"
SMEL4.1_11g011040.1.01 140.3 1.3e-40 2 0.0 599 864 602 794 5 205 gene=SMEL4.1_11g011040.1 Name:"Similar to At1g11050 Probable receptor-like protein kinase At1g11050 (Arabidopsis thaliana OX=3702)"
SMEL4.1_11g002760.1.01 140.3 1.3e-40 2 0.0 324 645 327 645 4 259 gene=SMEL4.1_11g002760.1 Name:"Similar to At5g10290 Probable LRR receptor-like serine/threonine-protein kinase At5g10290 (Arabidopsis thaliana OX=3702)"
SMEL4.1_02g020010.1.01 140.1 1.4e-40 1 0.0 4 210 5 204 3 202 gene=SMEL4.1_02g020010.1 Name:"Similar to LRK10 Rust resistance kinase Lr10 (Triticum aestivum OX=4565)"
SMEL4.1_07g002160.1.01 140.1 1.5e-40 1 0.0 437 705 438 703 2 257 gene=SMEL4.1_07g002160.1 Name:"Similar to CRK35 Putative cysteine-rich receptor-like protein kinase 35 (Arabidopsis thaliana OX=3702)"
SMEL4.1_01g012200.1.01 140.1 1.5e-40 1 0.0 165 430 168 425 4 254 gene=SMEL4.1_01g012200.1 Name:"Similar to RBK2 Receptor-like cytosolic serine/threonine-protein kinase RBK2 (Arabidopsis thaliana OX=3702)"
SMEL4.1_03g014290.1.01 140.1 1.5e-40 1 0.0 710 985 713 985 4 259 gene=SMEL4.1_03g014290.1 Name:"Similar to TDR Leucine-rich repeat receptor-like protein kinase TDR (Arabidopsis thaliana OX=3702)"
SMEL4.1_07g007160.1.01 140.1 1.5e-40 2 0.0 166 433 169 374 4 212 gene=SMEL4.1_07g007160.1 Name:"Similar to At5g57670 Probable receptor-like serine/threonine-protein kinase At5g57670 (Arabidopsis thaliana OX=3702)"
SMEL4.1_06g003180.1.01 140.0 1.5e-40 1 0.0 623 896 627 893 5 256 gene=SMEL4.1_06g003180.1 Name:"Similar to At3g47570 Probable LRR receptor-like serine/threonine-protein kinase At3g47570 (Arabidopsis thaliana OX=3702)"
SMEL4.1_06g009290.1.01 139.9 1.7e-40 1 0.0 12 263 13 262 2 257 gene=SMEL4.1_06g009290.1 Name:"Similar to CIPK10 CBL-interacting serine/threonine-protein kinase 10 (Arabidopsis thaliana OX=3702)"
SMEL4.1_06g019170.1.01 139.9 1.7e-40 1 0.0 403 673 405 673 3 259 gene=SMEL4.1_06g019170.1 Name:"Similar to SRF6 Protein STRUBBELIG-RECEPTOR FAMILY 6 (Arabidopsis thaliana OX=3702)"
SMEL4.1_08g015450.1.01 139.8 1.8e-40 1 0.0 11 265 12 263 2 256 gene=SMEL4.1_08g015450.1 Name:"Similar to CIPK25 CBL-interacting serine/threonine-protein kinase 25 (Arabidopsis thaliana OX=3702)"
SMEL4.1_03g018650.1.01 139.7 1.9e-40 1 0.0 316 589 317 589 3 259 gene=SMEL4.1_03g018650.1 Name:"Similar to LRK10 Rust resistance kinase Lr10 (Triticum aestivum OX=4565)"
SMEL4.1_06g008940.1.01 139.7 2e-40 1 0.0 525 793 528 793 4 259 gene=SMEL4.1_06g008940.1 Name:"Similar to IMK2 Probably inactive leucine-rich repeat receptor-like protein kinase IMK2 (Arabidopsis thaliana OX=3702)"
SMEL4.1_09g017080.1.01 139.4 2.4e-40 1 0.0 924 1194 927 1194 4 259 gene=SMEL4.1_09g017080.1 Name:"Similar to MIK2 MDIS1-interacting receptor like kinase 2 (Arabidopsis thaliana OX=3702)"
SMEL4.1_08g014040.1.01 139.4 2.4e-40 1 0.0 417 699 418 696 2 256 gene=SMEL4.1_08g014040.1 Name:"Similar to CLV1 Receptor protein kinase CLAVATA1 (Arabidopsis thaliana OX=3702)"
SMEL4.1_08g021900.1.01 139.4 2.4e-40 1 0.0 1082 1346 1087 1346 7 259 gene=SMEL4.1_08g021900.1 Name:"Similar to At1g35710 Probable leucine-rich repeat receptor-like protein kinase At1g35710 (Arabidopsis thaliana OX=3702)"
SMEL4.1_09g013480.1.01 139.4 2.4e-40 1 0.0 782 1065 785 1064 4 258 gene=SMEL4.1_09g013480.1 Name:"Similar to RCH1 LRR receptor-like serine/threonine-protein kinase RCH1 (Arabidopsis thaliana OX=3702)"
SMEL4.1_11g004780.1.01 139.4 2.5e-40 1 0.0 704 994 707 994 4 259 gene=SMEL4.1_11g004780.1 Name:"Similar to At3g47570 Probable LRR receptor-like serine/threonine-protein kinase At3g47570 (Arabidopsis thaliana OX=3702)"
SMEL4.1_07g017770.1.01 139.3 2.5e-40 1 0.0 486 755 487 755 3 259 gene=SMEL4.1_07g017770.1 Name:"Similar to At2g19130 G-type lectin S-receptor-like serine/threonine-protein kinase At2g19130 (Arabidopsis thaliana OX=3702)"
SMEL4.1_07g017780.1.01 139.3 2.5e-40 1 0.0 486 755 487 755 3 259 gene=SMEL4.1_07g017780.1 Name:"Similar to At2g19130 G-type lectin S-receptor-like serine/threonine-protein kinase At2g19130 (Arabidopsis thaliana OX=3702)"
SMEL4.1_05g001420.1.01 139.3 2.6e-40 1 0.0 12 263 14 261 3 256 gene=SMEL4.1_05g001420.1 Name:"Similar to CIPK18 CBL-interacting protein kinase 18 (Oryza sativa subsp. japonica OX=39947)"
SMEL4.1_00g007960.1.01 139.3 2.6e-40 1 0.0 475 763 476 763 2 259 gene=SMEL4.1_00g007960.1 Name:"Similar to CCR3 Putative serine/threonine-protein kinase-like protein CCR3 (Arabidopsis thaliana OX=3702)"
SMEL4.1_06g009680.1.01 139.3 2.6e-40 1 0.0 475 763 476 763 2 259 gene=SMEL4.1_06g009680.1 Name:"Similar to CCR3 Putative serine/threonine-protein kinase-like protein CCR3 (Arabidopsis thaliana OX=3702)"
SMEL4.1_03g019220.1.01 139.1 3e-40 1 0.0 844 1112 848 1112 6 259 gene=SMEL4.1_03g019220.1 Name:"Similar to PEPR1 Leucine-rich repeat receptor-like protein kinase PEPR1 (Arabidopsis thaliana OX=3702)"
SMEL4.1_07g026240.1.01 139.1 3.1e-40 1 0.0 712 990 715 989 4 258 gene=SMEL4.1_07g026240.1 Name:"Similar to At1g56130 Probable LRR receptor-like serine/threonine-protein kinase At1g56130 (Arabidopsis thaliana OX=3702)"
SMEL4.1_03g013810.1.01 139.1 3.1e-40 1 0.0 456 716 461 711 6 253 gene=SMEL4.1_03g013810.1 Name:"Similar to PUB35 U-box domain-containing protein 35 (Arabidopsis thaliana OX=3702)"
SMEL4.1_11g023860.1.01 138.8 3.6e-40 1 0.1 919 1192 923 1192 5 259 gene=SMEL4.1_11g023860.1 Name:"Similar to XA21 Receptor kinase-like protein Xa21 (Oryza sativa subsp. indica OX=39946)"
SMEL4.1_02g012490.1.01 138.8 3.7e-40 1 0.0 872 1153 876 1152 5 258 gene=SMEL4.1_02g012490.1 Name:"Similar to FLS2 LRR receptor-like serine/threonine-protein kinase FLS2 (Arabidopsis thaliana OX=3702)"
SMEL4.1_05g001730.1.01 138.8 3.7e-40 1 0.0 494 755 499 751 6 254 gene=SMEL4.1_05g001730.1 Name:"Similar to PUB35 U-box domain-containing protein 35 (Arabidopsis thaliana OX=3702)"
SMEL4.1_09g003180.1.01 138.7 3.8e-40 1 0.0 1 211 2 211 55 259 gene=SMEL4.1_09g003180.1 Name:"Similar to PBL7 Probable serine/threonine-protein kinase PBL7 (Arabidopsis thaliana OX=3702)"
SMEL4.1_04g019550.1.01 138.7 3.9e-40 1 0.0 509 789 511 788 3 258 gene=SMEL4.1_04g019550.1 Name:"Similar to PK1 Putative receptor protein kinase ZmPK1 (Zea mays OX=4577)"
SMEL4.1_07g021670.1.01 138.6 4.1e-40 1 0.0 72 332 73 330 2 257 gene=SMEL4.1_07g021670.1 Name:"Similar to At1g78530 Receptor-like serine/threonine-protein kinase At1g78530 (Arabidopsis thaliana OX=3702)"
SMEL4.1_11g011510.1.01 138.5 4.5e-40 1 0.0 329 590 333 587 6 255 gene=SMEL4.1_11g011510.1 Name:"Similar to PUB35 U-box domain-containing protein 35 (Arabidopsis thaliana OX=3702)"
SMEL4.1_01g038020.1.01 138.2 5.6e-40 1 0.0 304 604 308 539 5 215 gene=SMEL4.1_01g038020.1 Name:"Similar to CRK2 Cysteine-rich receptor-like protein kinase 2 (Arabidopsis thaliana OX=3702)"
SMEL4.1_09g017990.1.01 138.2 5.8e-40 1 0.0 291 565 295 565 5 259 gene=SMEL4.1_09g017990.1 Name:"Similar to RKF3 Probable LRR receptor-like serine/threonine-protein kinase RKF3 (Arabidopsis thaliana OX=3702)"
SMEL4.1_12g001740.1.01 138.1 6.2e-40 1 0.0 70 327 72 326 3 257 gene=SMEL4.1_12g001740.1 Name:"Similar to MKK2 Mitogen-activated protein kinase kinase 2 (Arabidopsis thaliana OX=3702)"
SMEL4.1_07g001270.1.01 138.0 6.5e-40 1 0.0 222 491 225 491 4 259 gene=SMEL4.1_07g001270.1 Name:"Similar to At2g23950 Probable LRR receptor-like serine/threonine-protein kinase At2g23950 (Arabidopsis thaliana OX=3702)"
SMEL4.1_07g001880.1.01 138.0 6.6e-40 1 0.0 227 517 229 516 3 258 gene=SMEL4.1_07g001880.1 Name:"Similar to WAKL9 Wall-associated receptor kinase-like 9 (Arabidopsis thaliana OX=3702)"
SMEL4.1_11g024380.1.01 138.0 6.6e-40 1 0.0 840 1112 844 1112 6 259 gene=SMEL4.1_11g024380.1 Name:"Similar to XA21 Receptor kinase-like protein Xa21 (Oryza sativa subsp. indica OX=39946)"
SMEL4.1_02g020010.1.01 137.9 7e-40 2 0.0 202 460 207 460 24 259 gene=SMEL4.1_02g020010.1 Name:"Similar to LRK10 Rust resistance kinase Lr10 (Triticum aestivum OX=4565)"
SMEL4.1_01g016140.1.01 137.9 7.1e-40 1 0.0 534 796 537 790 6 253 gene=SMEL4.1_01g016140.1 Name:"Similar to PUB33 U-box domain-containing protein 33 (Arabidopsis thaliana OX=3702)"
SMEL4.1_12g017420.1.01 137.9 7.1e-40 1 0.0 223 503 227 503 5 259 gene=SMEL4.1_12g017420.1 Name:"Similar to NCRK Receptor-like serine/threonine-protein kinase NCRK (Arabidopsis thaliana OX=3702)"
SMEL4.1_08g003480.1.01 137.8 7.4e-40 1 0.0 496 757 498 754 3 255 gene=SMEL4.1_08g003480.1 Name:"Similar to PUB35 U-box domain-containing protein 35 (Arabidopsis thaliana OX=3702)"
SMEL4.1_04g013280.1.01 137.8 7.5e-40 1 0.0 353 623 356 623 4 259 gene=SMEL4.1_04g013280.1 Name:"Similar to LECRKS6 L-type lectin-domain containing receptor kinase S.6 (Arabidopsis thaliana OX=3702)"
SMEL4.1_07g002170.1.01 137.8 7.7e-40 1 0.0 328 551 329 527 2 206 gene=SMEL4.1_07g002170.1 Name:"Similar to CRK35 Putative cysteine-rich receptor-like protein kinase 35 (Arabidopsis thaliana OX=3702)"
SMEL4.1_04g016170.1.01 137.7 8e-40 1 0.0 1523 1783 1528 1783 7 259 gene=SMEL4.1_04g016170.1 Name:"Similar to At1g35710 Probable leucine-rich repeat receptor-like protein kinase At1g35710 (Arabidopsis thaliana OX=3702)"
SMEL4.1_06g028160.1.01 137.6 8.4e-40 1 0.0 715 962 718 944 4 218 gene=SMEL4.1_06g028160.1 Name:"Similar to At3g47570 Probable LRR receptor-like serine/threonine-protein kinase At3g47570 (Arabidopsis thaliana OX=3702)"
SMEL4.1_11g006900.1.01 137.6 8.6e-40 1 0.0 696 935 700 908 5 209 gene=SMEL4.1_11g006900.1 Name:"Similar to At3g47570 Probable LRR receptor-like serine/threonine-protein kinase At3g47570 (Arabidopsis thaliana OX=3702)"
SMEL4.1_03g017230.1.01 137.5 9e-40 1 0.0 440 693 444 688 5 252 gene=SMEL4.1_03g017230.1 Name:"Similar to PUB32 U-box domain-containing protein 32 (Arabidopsis thaliana OX=3702)"
SMEL4.1_03g023270.1.01 137.5 9e-40 1 0.0 768 1041 768 1040 1 258 gene=SMEL4.1_03g023270.1 Name:"Similar to RGI3 LRR receptor-like serine/threonine-protein kinase (Arabidopsis thaliana OX=3702)"
SMEL4.1_09g023020.1.01 137.4 9.9e-40 1 0.0 613 892 617 891 5 258 gene=SMEL4.1_09g023020.1 Name:"Similar to RCH2 Receptor-like protein kinase 2 (Arabidopsis thaliana OX=3702)"
SMEL4.1_07g006710.1.01 137.3 1.1e-39 2 0.0 647 900 650 898 4 257 gene=SMEL4.1_07g006710.1 Name:"Similar to At4g03230 G-type lectin S-receptor-like serine/threonine-protein kinase At4g03230 (Arabidopsis thaliana OX=3702)"
SMEL4.1_10g011900.1.01 136.9 1.4e-39 1 0.0 720 962 723 945 4 210 gene=SMEL4.1_10g011900.1 Name:"Similar to At3g47570 Probable LRR receptor-like serine/threonine-protein kinase At3g47570 (Arabidopsis thaliana OX=3702)"
SMEL4.1_01g037830.1.01 136.9 1.4e-39 1 0.0 731 1002 734 1000 4 257 gene=SMEL4.1_01g037830.1 Name:"Similar to PSKR Phytosulfokine receptor 1 (Daucus carota OX=4039)"
SMEL4.1_09g025310.1.01 136.8 1.5e-39 1 0.0 1004 1275 1009 1274 6 258 gene=SMEL4.1_09g025310.1 Name:"Similar to MSP1 Leucine-rich repeat receptor protein kinase MSP1 (Oryza sativa subsp. japonica OX=39947)"
SMEL4.1_07g000740.1.01 136.8 1.5e-39 1 0.0 307 533 311 517 5 214 gene=SMEL4.1_07g000740.1 Name:"Similar to At5g57670 Probable receptor-like serine/threonine-protein kinase At5g57670 (Arabidopsis thaliana OX=3702)"
SMEL4.1_08g002710.1.01 136.6 1.7e-39 1 0.0 691 969 693 969 3 259 gene=SMEL4.1_08g002710.1 Name:"Similar to HSL1 Receptor-like protein kinase HSL1 (Arabidopsis thaliana OX=3702)"
SMEL4.1_01g003120.1.01 136.5 1.8e-39 1 0.0 339 608 342 607 4 258 gene=SMEL4.1_01g003120.1 Name:"Similar to PERK13 Proline-rich receptor-like protein kinase PERK13 (Arabidopsis thaliana OX=3702)"
SMEL4.1_02g011480.1.01 136.5 1.8e-39 1 0.0 35 286 36 285 2 257 gene=SMEL4.1_02g011480.1 Name:"Similar to CIPK12 CBL-interacting serine/threonine-protein kinase 12 (Arabidopsis thaliana OX=3702)"
SMEL4.1_03g015770.1.01 136.5 1.9e-39 1 0.0 651 917 656 916 6 258 gene=SMEL4.1_03g015770.1 Name:"Similar to ERL1 LRR receptor-like serine/threonine-protein kinase ERL1 (Arabidopsis thaliana OX=3702)"
SMEL4.1_03g019050.1.01 136.4 2e-39 1 0.0 549 820 550 820 3 259 gene=SMEL4.1_03g019050.1 Name:"Similar to At5g24080 G-type lectin S-receptor-like serine/threonine-protein kinase At5g24080 (Arabidopsis thaliana OX=3702)"
SMEL4.1_03g019230.1.01 136.3 2.1e-39 1 0.0 843 1113 847 1113 6 259 gene=SMEL4.1_03g019230.1 Name:"Similar to PEPR1 Leucine-rich repeat receptor-like protein kinase PEPR1 (Arabidopsis thaliana OX=3702)"
SMEL4.1_05g006900.1.01 136.2 2.2e-39 1 0.0 131 300 133 300 3 174 gene=SMEL4.1_05g006900.1 Name:"Similar to STY13 Serine/threonine-protein kinase STY13 (Arabidopsis thaliana OX=3702)"
SMEL4.1_11g024310.1.01 136.2 2.3e-39 1 0.1 945 1218 949 1218 5 259 gene=SMEL4.1_11g024310.1 Name:"Similar to FLS2 LRR receptor-like serine/threonine-protein kinase FLS2 (Arabidopsis thaliana OX=3702)"
SMEL4.1_02g023770.1.01 136.1 2.4e-39 1 0.0 182 461 185 460 4 258 gene=SMEL4.1_02g023770.1 Name:"Similar to PBL7 Probable serine/threonine-protein kinase PBL7 (Arabidopsis thaliana OX=3702)"
SMEL4.1_08g011490.1.01 136.1 2.4e-39 2 0.0 979 1245 981 1244 3 258 gene=SMEL4.1_08g011490.1 Name:"Similar to ERECTA LRR receptor-like serine/threonine-protein kinase ERECTA (Arabidopsis thaliana OX=3702)"
SMEL4.1_08g017420.1.01 136.1 2.4e-39 1 0.0 462 723 465 721 4 256 gene=SMEL4.1_08g017420.1 Name:"Similar to PUB52 U-box domain-containing protein 52 (Arabidopsis thaliana OX=3702)"
SMEL4.1_12g006530.1.01 136.1 2.5e-39 1 0.0 644 941 646 869 3 210 gene=SMEL4.1_12g006530.1 Name:"Similar to At3g47570 Probable LRR receptor-like serine/threonine-protein kinase At3g47570 (Arabidopsis thaliana OX=3702)"
SMEL4.1_11g023430.1.01 136.1 2.5e-39 1 0.1 148 421 152 421 5 259 gene=SMEL4.1_11g023430.1 Name:"Similar to XA21 Receptor kinase-like protein Xa21 (Oryza sativa subsp. indica OX=39946)"
SMEL4.1_04g018030.1.01 136.0 2.7e-39 1 0.0 664 950 666 950 3 259 gene=SMEL4.1_04g018030.1 Name:"Similar to RLK7 Receptor-like protein kinase 7 (Arabidopsis thaliana OX=3702)"
SMEL4.1_01g008080.1.01 135.9 2.9e-39 1 0.0 669 955 670 955 2 259 gene=SMEL4.1_01g008080.1 Name:"Similar to RLK7 Receptor-like protein kinase 7 (Arabidopsis thaliana OX=3702)"
SMEL4.1_05g001310.1.01 135.9 2.9e-39 1 0.0 537 804 540 804 5 259 gene=SMEL4.1_05g001310.1 Name:"Similar to IMK2 Probably inactive leucine-rich repeat receptor-like protein kinase IMK2 (Arabidopsis thaliana OX=3702)"
SMEL4.1_06g009810.1.01 135.8 3.1e-39 1 0.0 635 904 637 902 3 257 gene=SMEL4.1_06g009810.1 Name:"Similar to IRK Probable LRR receptor-like serine/threonine-protein kinase IRK (Arabidopsis thaliana OX=3702)"
SMEL4.1_02g016840.1.01 135.7 3.3e-39 1 0.0 475 743 478 743 4 259 gene=SMEL4.1_02g016840.1 Name:"Similar to SRF3 Protein STRUBBELIG-RECEPTOR FAMILY 3 (Arabidopsis thaliana OX=3702)"
SMEL4.1_04g020590.1.01 135.6 3.5e-39 1 0.0 400 678 404 677 5 258 gene=SMEL4.1_04g020590.1 Name:"Similar to PERK10 Proline-rich receptor-like protein kinase PERK10 (Arabidopsis thaliana OX=3702)"
SMEL4.1_08g011490.1.01 135.5 3.7e-39 1 0.0 651 917 655 916 5 258 gene=SMEL4.1_08g011490.1 Name:"Similar to ERECTA LRR receptor-like serine/threonine-protein kinase ERECTA (Arabidopsis thaliana OX=3702)"
SMEL4.1_02g007010.1.01 135.5 3.8e-39 1 0.0 186 464 188 464 3 259 gene=SMEL4.1_02g007010.1 Name:"Similar to PBL7 Probable serine/threonine-protein kinase PBL7 (Arabidopsis thaliana OX=3702)"
SMEL4.1_04g011510.1.01 135.4 4e-39 1 0.0 409 680 412 674 4 253 gene=SMEL4.1_04g011510.1 Name:"Similar to At5g57670 Probable receptor-like serine/threonine-protein kinase At5g57670 (Arabidopsis thaliana OX=3702)"
SMEL4.1_03g003390.1.01 135.0 5.5e-39 2 0.0 1163 1408 1167 1408 30 259 gene=SMEL4.1_03g003390.1 Name:"Similar to MIK2 MDIS1-interacting receptor like kinase 2 (Arabidopsis thaliana OX=3702)"
SMEL4.1_07g012120.1.01 134.9 5.5e-39 1 0.0 131 310 133 300 3 174 gene=SMEL4.1_07g012120.1 Name:"Similar to STY13 Serine/threonine-protein kinase STY13 (Arabidopsis thaliana OX=3702)"
SMEL4.1_03g000530.1.01 134.8 6.3e-39 1 0.0 36 289 38 288 3 257 gene=SMEL4.1_03g000530.1 Name:"Similar to CIPK7 CBL-interacting serine/threonine-protein kinase 7 (Arabidopsis thaliana OX=3702)"
SMEL4.1_11g022900.1.01 134.6 7e-39 1 0.1 847 1120 851 1120 5 259 gene=SMEL4.1_11g022900.1 Name:"Similar to XA21 Receptor kinase-like protein Xa21 (Oryza sativa subsp. indica OX=39946)"
SMEL4.1_07g001490.1.01 134.4 8.1e-39 1 0.0 664 959 668 954 5 254 gene=SMEL4.1_07g001490.1 Name:"Similar to At2g24130 Putative leucine-rich repeat receptor-like serine/threonine-protein kinase At2g24130 (Arabidopsis thaliana OX=3702)"
SMEL4.1_01g018080.1.01 134.3 8.7e-39 1 0.0 500 765 504 765 5 259 gene=SMEL4.1_01g018080.1 Name:"Similar to EMS1 Leucine-rich repeat receptor protein kinase EMS1 (Arabidopsis thaliana OX=3702)"
SMEL4.1_11g014660.1.01 134.3 8.8e-39 1 0.0 36 309 40 309 5 259 gene=SMEL4.1_11g014660.1 Name:"Similar to XA21 Receptor kinase-like protein Xa21 (Oryza sativa subsp. indica OX=39946)"
SMEL4.1_05g008650.1.01 134.2 9.4e-39 1 0.0 846 1117 849 1117 4 259 gene=SMEL4.1_05g008650.1 Name:"Similar to RPK2 LRR receptor-like serine/threonine-protein kinase RPK2 (Arabidopsis thaliana OX=3702)"
SMEL4.1_05g021060.1.01 134.1 9.8e-39 1 0.0 407 668 410 664 4 254 gene=SMEL4.1_05g021060.1 Name:"Similar to PUB52 U-box domain-containing protein 52 (Arabidopsis thaliana OX=3702)"
SMEL4.1_02g018140.1.01 134.1 1e-38 4 0.0 1708 2006 1710 2003 3 256 gene=SMEL4.1_02g018140.1 Name:"Similar to CRK29 Cysteine-rich receptor-like protein kinase 29 (Arabidopsis thaliana OX=3702)"
SMEL4.1_10g018170.1.01 134.1 1e-38 1 0.0 1 223 1 221 55 257 gene=SMEL4.1_10g018170.1 Name:"Similar to WAK5 Wall-associated receptor kinase 5 (Arabidopsis thaliana OX=3702)"
SMEL4.1_03g020790.1.01 134.0 1.1e-38 1 0.0 56 314 57 313 2 257 gene=SMEL4.1_03g020790.1 Name:"Similar to MKK9 Mitogen-activated protein kinase kinase 9 (Arabidopsis thaliana OX=3702)"
SMEL4.1_07g000750.1.01 134.0 1.1e-38 1 0.0 8 269 19 267 27 257 gene=SMEL4.1_07g000750.1 Name:"Similar to At3g15890 PTI1-like tyrosine-protein kinase At3g15890 (Arabidopsis thaliana OX=3702)"
SMEL4.1_11g024180.1.01 133.8 1.2e-38 1 0.0 847 1120 851 1120 5 259 gene=SMEL4.1_11g024180.1 Name:"Similar to XA21 Receptor kinase-like protein Xa21 (Oryza sativa subsp. indica OX=39946)"
SMEL4.1_01g022400.1.01 133.8 1.3e-38 1 0.0 368 637 371 571 6 209 gene=SMEL4.1_01g022400.1 Name:"Similar to PERK2 Proline-rich receptor-like protein kinase PERK2 (Arabidopsis thaliana OX=3702)"
SMEL4.1_05g018710.1.01 133.7 1.3e-38 1 0.1 350 593 360 593 45 259 gene=SMEL4.1_05g018710.1 Name:"Similar to LYK5 Protein LYK5 (Arabidopsis thaliana OX=3702)"
SMEL4.1_07g001900.1.01 133.4 1.6e-38 3 0.0 710 1000 713 1000 4 259 gene=SMEL4.1_07g001900.1 Name:"Similar to WAK5 Wall-associated receptor kinase 5 (Arabidopsis thaliana OX=3702)"
SMEL4.1_01g015130.1.01 133.4 1.6e-38 1 0.0 276 512 287 511 57 258 gene=SMEL4.1_01g015130.1 Name:"Similar to PHY1 Light-sensor Protein kinase (Ceratodon purpureus OX=3225)"
SMEL4.1_09g020860.1.01 133.4 1.6e-38 1 0.0 8 164 25 163 107 247 gene=SMEL4.1_09g020860.1 Name:"Similar to STY13 Serine/threonine-protein kinase STY13 (Arabidopsis thaliana OX=3702)"
SMEL4.1_02g015800.1.01 133.4 1.7e-38 1 0.0 687 971 690 918 4 218 gene=SMEL4.1_02g015800.1 Name:"Similar to HSL1 Receptor-like protein kinase HSL1 (Arabidopsis thaliana OX=3702)"
SMEL4.1_09g020590.1.01 133.3 1.8e-38 1 0.0 348 602 370 601 46 258 gene=SMEL4.1_09g020590.1 Name:"Similar to NFP Serine/threonine receptor-like kinase NFP (Medicago truncatula OX=3880)"
SMEL4.1_06g001790.1.01 133.1 2e-38 1 0.0 11 263 12 262 2 257 gene=SMEL4.1_06g001790.1 Name:"Similar to CIPK11 CBL-interacting serine/threonine-protein kinase 11 (Arabidopsis thaliana OX=3702)"
SMEL4.1_09g020610.1.01 133.1 2.1e-38 1 0.1 349 602 370 601 46 258 gene=SMEL4.1_09g020610.1 Name:"Similar to NFP Serine/threonine receptor-like kinase NFP (Medicago truncatula OX=3880)"
SMEL4.1_06g013550.1.01 133.0 2.2e-38 1 0.0 25 300 27 299 3 257 gene=SMEL4.1_06g013550.1 Name:"Similar to BLUS1 Serine/threonine-protein kinase BLUS1 (Arabidopsis thaliana OX=3702)"
SMEL4.1_06g003200.1.01 132.9 2.3e-38 1 0.0 782 1055 786 1052 5 256 gene=SMEL4.1_06g003200.1 Name:"Similar to At3g47570 Probable LRR receptor-like serine/threonine-protein kinase At3g47570 (Arabidopsis thaliana OX=3702)"
SMEL4.1_09g008800.1.01 132.9 2.3e-38 1 0.0 557 825 561 825 5 259 gene=SMEL4.1_09g008800.1 Name:"Similar to IMK2 Probably inactive leucine-rich repeat receptor-like protein kinase IMK2 (Arabidopsis thaliana OX=3702)"
SMEL4.1_07g011540.1.01 132.9 2.4e-38 1 0.0 259 428 261 428 3 174 gene=SMEL4.1_07g011540.1 Name:"Similar to STY13 Serine/threonine-protein kinase STY13 (Arabidopsis thaliana OX=3702)"
SMEL4.1_08g022960.1.01 132.7 2.6e-38 1 0.0 412 677 416 676 5 258 gene=SMEL4.1_08g022960.1 Name:"Similar to NIK2 Protein NSP-INTERACTING KINASE 2 (Arabidopsis thaliana OX=3702)"
SMEL4.1_08g026430.1.01 132.5 3.1e-38 1 0.0 271 498 277 497 48 258 gene=SMEL4.1_08g026430.1 Name:"Similar to PHY1 Light-sensor Protein kinase (Ceratodon purpureus OX=3225)"
SMEL4.1_03g034070.1.01 132.4 3.2e-38 1 0.0 811 1082 814 1082 4 259 gene=SMEL4.1_03g034070.1 Name:"Similar to PSY1R Tyrosine-sulfated glycopeptide receptor 1 (Arabidopsis thaliana OX=3702)"
SMEL4.1_03g021520.1.01 132.3 3.5e-38 1 0.0 718 1018 721 942 4 214 gene=SMEL4.1_03g021520.1 Name:"Similar to At3g47570 Probable LRR receptor-like serine/threonine-protein kinase At3g47570 (Arabidopsis thaliana OX=3702)"
SMEL4.1_10g001130.1.01 132.2 3.9e-38 2 0.0 922 1133 924 1122 3 200 gene=SMEL4.1_10g001130.1 Name:"Similar to LRK10 Rust resistance kinase Lr10 (Triticum aestivum OX=4565)"
SMEL4.1_03g021500.1.01 132.2 3.9e-38 2 0.0 1766 2067 1769 1989 4 213 gene=SMEL4.1_03g021500.1 Name:"Similar to At3g47570 Probable LRR receptor-like serine/threonine-protein kinase At3g47570 (Arabidopsis thaliana OX=3702)"
SMEL4.1_12g000670.1.01 132.1 4.2e-38 1 0.0 682 963 684 961 3 257 gene=SMEL4.1_12g000670.1 Name:"Similar to HSL1 Receptor-like protein kinase HSL1 (Arabidopsis thaliana OX=3702)"
SMEL4.1_12g010510.1.01 131.9 4.7e-38 1 0.0 13 265 14 264 2 257 gene=SMEL4.1_12g010510.1 Name:"Similar to CIPK3 CBL-interacting serine/threonine-protein kinase 3 (Arabidopsis thaliana OX=3702)"
SMEL4.1_03g021500.1.01 131.9 4.7e-38 1 0.0 715 1014 718 938 4 213 gene=SMEL4.1_03g021500.1 Name:"Similar to At3g47570 Probable LRR receptor-like serine/threonine-protein kinase At3g47570 (Arabidopsis thaliana OX=3702)"
SMEL4.1_00g002980.1.01 131.8 5e-38 1 0.0 564 860 567 797 4 213 gene=SMEL4.1_00g002980.1 Name:"Similar to NORK Nodulation receptor kinase (Medicago truncatula OX=3880)"
SMEL4.1_04g013180.1.01 131.6 5.6e-38 1 0.0 768 1044 772 1043 5 258 gene=SMEL4.1_04g013180.1 Name:"Similar to RCH1 LRR receptor-like serine/threonine-protein kinase RCH1 (Arabidopsis thaliana OX=3702)"
SMEL4.1_01g012930.1.01 131.6 5.8e-38 1 0.0 4 255 6 253 3 256 gene=SMEL4.1_01g012930.1 Name:"Similar to NEK2 Serine/threonine-protein kinase Nek2 (Oryza sativa subsp. japonica OX=39947)"
SMEL4.1_11g023440.1.01 131.6 5.9e-38 1 0.0 847 1120 851 1120 5 259 gene=SMEL4.1_11g023440.1 Name:"Similar to XA21 Receptor kinase-like protein Xa21 (Oryza sativa subsp. japonica OX=39947)"
SMEL4.1_06g007930.1.01 131.4 6.4e-38 1 0.0 413 673 415 668 3 252 gene=SMEL4.1_06g007930.1 Name:"Similar to PUB52 U-box domain-containing protein 52 (Arabidopsis thaliana OX=3702)"
SMEL4.1_02g015150.1.01 131.4 6.8e-38 1 0.0 261 537 264 537 5 259 gene=SMEL4.1_02g015150.1 Name:"Similar to At1g52310 C-type lectin receptor-like tyrosine-protein kinase At1g52310 (Arabidopsis thaliana OX=3702)"
SMEL4.1_09g020050.1.01 131.3 7e-38 1 0.0 10 261 12 259 3 256 gene=SMEL4.1_09g020050.1 Name:"Similar to CIPK5 CBL-interacting serine/threonine-protein kinase 5 (Arabidopsis thaliana OX=3702)"
SMEL4.1_05g022290.1.01 131.1 8.3e-38 1 0.0 29 246 30 241 2 217 gene=SMEL4.1_05g022290.1 Name:"Similar to CIPK1 CBL-interacting serine/threonine-protein kinase 1 (Arabidopsis thaliana OX=3702)"
SMEL4.1_09g010230.1.01 131.0 9e-38 1 0.0 12 263 13 262 2 257 gene=SMEL4.1_09g010230.1 Name:"Similar to CIPK2 CBL-interacting protein kinase 2 (Oryza sativa subsp. japonica OX=39947)"
SMEL4.1_08g019050.1.01 130.6 1.2e-37 1 0.0 4 218 5 195 2 201 gene=SMEL4.1_08g019050.1 Name:"Similar to CDKF-4 Cyclin-dependent kinase F-4 (Oryza sativa subsp. japonica OX=39947)"
SMEL4.1_06g014100.1.01 130.4 1.4e-37 1 0.0 184 448 187 444 4 254 gene=SMEL4.1_06g014100.1 Name:"Similar to RBK2 Receptor-like cytosolic serine/threonine-protein kinase RBK2 (Arabidopsis thaliana OX=3702)"
SMEL4.1_00g009370.1.01 130.3 1.4e-37 1 0.0 89 361 93 361 5 259 gene=SMEL4.1_00g009370.1 Name:"Similar to At3g47570 Probable LRR receptor-like serine/threonine-protein kinase At3g47570 (Arabidopsis thaliana OX=3702)"
SMEL4.1_06g003170.1.01 130.3 1.4e-37 1 0.0 800 1072 804 1070 5 257 gene=SMEL4.1_06g003170.1 Name:"Similar to FLS2 LRR receptor-like serine/threonine-protein kinase FLS2 (Arabidopsis thaliana OX=3702)"
SMEL4.1_09g010180.1.01 130.3 1.4e-37 1 0.0 41 292 42 291 2 257 gene=SMEL4.1_09g010180.1 Name:"Similar to CIPK14 CBL-interacting serine/threonine-protein kinase 14 (Arabidopsis thaliana OX=3702)"
SMEL4.1_07g024910.1.01 130.3 1.5e-37 1 0.0 27 281 29 279 4 256 gene=SMEL4.1_07g024910.1 Name:"Similar to WNK11 Probable serine/threonine-protein kinase WNK11 (Arabidopsis thaliana OX=3702)"
SMEL4.1_04g014450.1.01 130.2 1.5e-37 1 0.0 621 893 626 892 6 258 gene=SMEL4.1_04g014450.1 Name:"Similar to MIK2 MDIS1-interacting receptor like kinase 2 (Arabidopsis thaliana OX=3702)"
SMEL4.1_11g012320.1.01 130.2 1.5e-37 1 0.0 92 340 103 338 45 257 gene=SMEL4.1_11g012320.1 Name:"Similar to PCRK1 Serine/threonine-protein kinase PCRK1 (Arabidopsis thaliana OX=3702)"
SMEL4.1_01g022120.1.01 130.0 1.8e-37 1 0.0 53 329 56 329 4 259 gene=SMEL4.1_01g022120.1 Name:"Similar to At3g51990 Serine/threonine-protein kinase-like protein At3g51990 (Arabidopsis thaliana OX=3702)"
SMEL4.1_04g007980.1.01 130.0 1.8e-37 1 0.0 1 226 2 225 55 258 gene=SMEL4.1_04g007980.1 Name:"Similar to PBL7 Probable serine/threonine-protein kinase PBL7 (Arabidopsis thaliana OX=3702)"
SMEL4.1_06g003190.1.01 129.7 2.2e-37 1 0.0 75 348 79 345 5 256 gene=SMEL4.1_06g003190.1 Name:"Similar to At3g47570 Probable LRR receptor-like serine/threonine-protein kinase At3g47570 (Arabidopsis thaliana OX=3702)"
SMEL4.1_04g012360.1.01 129.7 2.2e-37 1 0.0 332 596 335 539 4 213 gene=SMEL4.1_04g012360.1 Name:"Similar to PERK12 Proline-rich receptor-like protein kinase PERK12 (Arabidopsis thaliana OX=3702)"
SMEL4.1_03g001120.1.01 129.5 2.5e-37 1 0.0 849 1133 852 1132 4 258 gene=SMEL4.1_03g001120.1 Name:"Similar to GSO1 LRR receptor-like serine/threonine-protein kinase GSO1 (Arabidopsis thaliana OX=3702)"
SMEL4.1_10g021090.1.01 129.5 2.5e-37 1 0.0 703 999 707 967 5 255 gene=SMEL4.1_10g021090.1 Name:"Similar to At3g47570 Probable LRR receptor-like serine/threonine-protein kinase At3g47570 (Arabidopsis thaliana OX=3702)"
SMEL4.1_05g019620.1.01 129.3 2.9e-37 1 0.0 77 338 90 338 30 259 gene=SMEL4.1_05g019620.1 Name:"Similar to PBL21 Probable serine/threonine-protein kinase PBL21 (Arabidopsis thaliana OX=3702)"
SMEL4.1_11g015700.1.01 129.3 2.9e-37 1 0.2 594 867 598 867 5 259 gene=SMEL4.1_11g015700.1 Name:"Similar to XA21 Receptor kinase-like protein Xa21 (Oryza sativa subsp. indica OX=39946)"
SMEL4.1_09g023400.1.01 129.3 3e-37 1 0.0 239 530 242 530 4 259 gene=SMEL4.1_09g023400.1 Name:"Similar to LECRKS2 Receptor like protein kinase S.2 (Arabidopsis thaliana OX=3702)"
SMEL4.1_04g022830.1.01 129.2 3e-37 1 0.0 68 310 72 299 5 209 gene=SMEL4.1_04g022830.1 Name:"Similar to PBL21 Probable serine/threonine-protein kinase PBL21 (Arabidopsis thaliana OX=3702)"
SMEL4.1_03g030750.1.01 129.2 3.1e-37 1 0.0 69 326 70 323 2 255 gene=SMEL4.1_03g030750.1 Name:"Similar to MKK6 Mitogen-activated protein kinase kinase 6 (Arabidopsis thaliana OX=3702)"
SMEL4.1_03g001420.1.01 129.2 3.1e-37 1 0.0 682 962 685 961 4 258 gene=SMEL4.1_03g001420.1 Name:"Similar to HSL1 Receptor-like protein kinase HSL1 (Arabidopsis thaliana OX=3702)"
SMEL4.1_06g010200.1.01 129.2 3.2e-37 1 0.0 322 586 326 585 6 258 gene=SMEL4.1_06g010200.1 Name:"Similar to At5g58300 Probable inactive receptor kinase At5g58300 (Arabidopsis thaliana OX=3702)"
SMEL4.1_10g009430.1.01 129.1 3.3e-37 1 0.0 582 801 587 799 42 257 gene=SMEL4.1_10g009430.1 Name:"Similar to NEK6 Serine/threonine-protein kinase Nek6 (Arabidopsis thaliana OX=3702)"
SMEL4.1_03g003920.1.01 129.0 3.5e-37 1 0.0 810 1066 814 1006 5 202 gene=SMEL4.1_03g003920.1 Name:"Similar to At3g47570 Probable LRR receptor-like serine/threonine-protein kinase At3g47570 (Arabidopsis thaliana OX=3702)"
SMEL4.1_10g020720.1.01 128.9 3.8e-37 1 0.0 29 280 31 279 3 257 gene=SMEL4.1_10g020720.1 Name:"Similar to CIPK11 CBL-interacting serine/threonine-protein kinase 11 (Arabidopsis thaliana OX=3702)"
SMEL4.1_02g008660.1.01 128.9 3.9e-37 1 0.0 4 261 6 259 4 256 gene=SMEL4.1_02g008660.1 Name:"Similar to MAPKKK20 Mitogen-activated protein kinase kinase kinase 20 (Arabidopsis thaliana OX=3702)"
SMEL4.1_08g000930.1.01 128.7 4.3e-37 1 0.0 4 258 5 195 2 201 gene=SMEL4.1_08g000930.1 Name:"Similar to CDKF-4 Cyclin-dependent kinase F-4 (Oryza sativa subsp. japonica OX=39947)"
SMEL4.1_02g027550.1.01 128.7 4.3e-37 1 0.0 330 596 332 592 3 244 gene=SMEL4.1_02g027550.1 Name:"Similar to MAPKKK5 Mitogen-activated protein kinase kinase kinase 5 (Arabidopsis thaliana OX=3702)"
SMEL4.1_03g024090.1.01 128.3 5.8e-37 1 0.0 343 632 346 582 4 225 gene=SMEL4.1_03g024090.1 Name:"Similar to SOBIR1 Leucine-rich repeat receptor-like serine/threonine/tyrosine-protein kinase SOBIR1 (Arabidopsis thaliana OX=3702)"
SMEL4.1_07g006710.1.01 128.2 6.3e-37 1 0.0 368 595 371 565 4 219 gene=SMEL4.1_07g006710.1 Name:"Similar to At4g03230 G-type lectin S-receptor-like serine/threonine-protein kinase At4g03230 (Arabidopsis thaliana OX=3702)"
SMEL4.1_02g020040.1.01 128.1 6.6e-37 1 0.0 1 243 8 243 44 259 gene=SMEL4.1_02g020040.1 Name:"Similar to LRK10 Rust resistance kinase Lr10 (Triticum aestivum OX=4565)"
SMEL4.1_10g021970.1.01 128.0 7e-37 1 0.0 1 237 4 235 45 257 gene=SMEL4.1_10g021970.1 Name:"Similar to CRPK1 Cold-responsive protein kinase 1 (Arabidopsis thaliana OX=3702)"
SMEL4.1_04g011180.1.01 128.0 7.3e-37 1 0.0 1 240 5 237 44 256 gene=SMEL4.1_04g011180.1 Name:"Similar to At1g11050 Probable receptor-like protein kinase At1g11050 (Arabidopsis thaliana OX=3702)"
SMEL4.1_03g014720.1.01 127.8 8.5e-37 1 0.0 221 447 224 419 4 205 gene=SMEL4.1_03g014720.1 Name:"Similar to NIK1 Protein NSP-INTERACTING KINASE 1 (Arabidopsis thaliana OX=3702)"
SMEL4.1_05g024940.1.01 127.8 8.6e-37 2 0.0 672 933 675 929 4 254 gene=SMEL4.1_05g024940.1 Name:"Similar to PUB34 U-box domain-containing protein 34 (Arabidopsis thaliana OX=3702)"
SMEL4.1_06g003250.1.01 127.5 1.1e-36 1 0.0 797 1069 800 1067 4 257 gene=SMEL4.1_06g003250.1 Name:"Similar to FLS2 LRR receptor-like serine/threonine-protein kinase FLS2 (Arabidopsis thaliana OX=3702)"
SMEL4.1_06g028420.1.01 127.5 1.1e-36 1 0.0 348 586 381 586 55 259 gene=SMEL4.1_06g028420.1 Name:"Similar to STY46 Serine/threonine-protein kinase STY46 (Arabidopsis thaliana OX=3702)"
SMEL4.1_08g013060.1.01 127.3 1.2e-36 2 0.0 796 937 804 937 124 259 gene=SMEL4.1_08g013060.1 Name:"Similar to SIS8 Probable serine/threonine-protein kinase SIS8 (Arabidopsis thaliana OX=3702)"
SMEL4.1_05g016830.1.01 127.3 1.2e-36 1 0.0 776 1073 779 1072 4 258 gene=SMEL4.1_05g016830.1 Name:"Similar to At1g34110 Probable LRR receptor-like serine/threonine-protein kinase At1g34110 (Arabidopsis thaliana OX=3702)"
SMEL4.1_04g005490.1.01 127.3 1.2e-36 1 0.0 696 996 699 914 4 209 gene=SMEL4.1_04g005490.1 Name:"Similar to At3g47570 Probable LRR receptor-like serine/threonine-protein kinase At3g47570 (Arabidopsis thaliana OX=3702)"
SMEL4.1_10g009270.1.01 127.2 1.3e-36 1 0.0 435 710 439 710 6 259 gene=SMEL4.1_10g009270.1 Name:"Similar to SRF2 Protein STRUBBELIG-RECEPTOR FAMILY 2 (Arabidopsis thaliana OX=3702)"
SMEL4.1_03g001200.1.01 127.0 1.5e-36 2 0.0 236 490 242 488 20 257 gene=SMEL4.1_03g001200.1 Name:"Similar to XA21 Receptor kinase-like protein Xa21 (Oryza sativa subsp. indica OX=39946)"
SMEL4.1_11g021390.1.01 126.9 1.5e-36 1 0.0 706 943 710 930 5 209 gene=SMEL4.1_11g021390.1 Name:"Similar to At3g47570 Probable LRR receptor-like serine/threonine-protein kinase At3g47570 (Arabidopsis thaliana OX=3702)"
SMEL4.1_06g028840.1.01 126.7 1.8e-36 1 0.0 342 609 345 608 5 258 gene=SMEL4.1_06g028840.1 Name:"Similar to At5g58300 Probable inactive receptor kinase At5g58300 (Arabidopsis thaliana OX=3702)"
SMEL4.1_09g024950.1.01 126.6 1.9e-36 1 0.0 723 998 725 998 3 259 gene=SMEL4.1_09g024950.1 Name:"Similar to At3g28040 Probably inactive leucine-rich repeat receptor-like protein kinase At3g28040 (Arabidopsis thaliana OX=3702)"
SMEL4.1_11g006890.1.01 126.6 2e-36 1 0.0 580 876 584 796 5 211 gene=SMEL4.1_11g006890.1 Name:"Similar to At3g47570 Probable LRR receptor-like serine/threonine-protein kinase At3g47570 (Arabidopsis thaliana OX=3702)"
SMEL4.1_02g026010.1.01 126.6 2e-36 1 0.0 4 258 6 256 4 256 gene=SMEL4.1_02g026010.1 Name:"Similar to MAPKKK20 Mitogen-activated protein kinase kinase kinase 20 (Arabidopsis thaliana OX=3702)"
SMEL4.1_12g002710.1.01 126.5 2e-36 1 0.0 14 265 15 264 2 257 gene=SMEL4.1_12g002710.1 Name:"Similar to CIPK6 CBL-interacting serine/threonine-protein kinase 6 (Arabidopsis thaliana OX=3702)"
SMEL4.1_07g001550.1.01 126.5 2.2e-36 1 0.0 14 265 15 263 2 256 gene=SMEL4.1_07g001550.1 Name:"Similar to CIPK6 CBL-interacting serine/threonine-protein kinase 6 (Arabidopsis thaliana OX=3702)"
SMEL4.1_09g020130.1.01 126.3 2.4e-36 1 0.0 34 288 35 286 2 256 gene=SMEL4.1_09g020130.1 Name:"Similar to CIPK7 CBL-interacting serine/threonine-protein kinase 7 (Arabidopsis thaliana OX=3702)"
SMEL4.1_03g034140.1.01 126.2 2.5e-36 1 0.0 836 1112 841 1112 6 259 gene=SMEL4.1_03g034140.1 Name:"Similar to INRPK1 Receptor-like protein kinase (Ipomoea nil OX=35883)"
SMEL4.1_02g027090.1.01 126.1 2.8e-36 1 0.0 366 620 382 618 45 257 gene=SMEL4.1_02g027090.1 Name:"Similar to LYK4 LysM domain receptor-like kinase 4 (Arabidopsis thaliana OX=3702)"
SMEL4.1_00g010820.1.01 125.9 3.1e-36 1 0.0 14 205 34 197 34 205 gene=SMEL4.1_00g010820.1 Name:"Similar to LYK5 Protein LYK5 (Arabidopsis thaliana OX=3702)"
SMEL4.1_11g024090.1.01 125.9 3.1e-36 1 0.0 164 412 168 412 5 259 gene=SMEL4.1_11g024090.1 Name:"Similar to RBK1 Receptor-like cytosolic serine/threonine-protein kinase RBK1 (Arabidopsis thaliana OX=3702)"
SMEL4.1_04g017870.1.01 125.9 3.1e-36 1 0.0 9 266 10 265 2 257 gene=SMEL4.1_04g017870.1 Name:"Similar to CIPK8 CBL-interacting serine/threonine-protein kinase 8 (Arabidopsis thaliana OX=3702)"
SMEL4.1_04g004830.1.01 125.9 3.1e-36 1 0.0 18 271 20 269 3 256 gene=SMEL4.1_04g004830.1 Name:"Similar to WNK4 Probable serine/threonine-protein kinase WNK4 (Oryza sativa subsp. japonica OX=39947)"
SMEL4.1_06g021500.1.01 125.9 3.3e-36 1 0.0 422 687 425 686 5 258 gene=SMEL4.1_06g021500.1 Name:"Similar to RKL1 Probable inactive receptor kinase At1g48480 (Arabidopsis thaliana OX=3702)"
SMEL4.1_03g016090.1.01 125.7 3.8e-36 1 0.0 43 307 45 305 3 257 gene=SMEL4.1_03g016090.1 Name:"Similar to At3g15890 PTI1-like tyrosine-protein kinase At3g15890 (Arabidopsis thaliana OX=3702)"
SMEL4.1_11g015420.1.01 125.5 4.2e-36 1 0.0 453 723 455 723 3 259 gene=SMEL4.1_11g015420.1 Name:"Similar to RPK2 LRR receptor-like serine/threonine-protein kinase RPK2 (Arabidopsis thaliana OX=3702)"
SMEL4.1_06g023500.1.01 125.5 4.2e-36 1 0.0 341 627 346 573 6 218 gene=SMEL4.1_06g023500.1 Name:"Similar to SOBIR1 Leucine-rich repeat receptor-like serine/threonine/tyrosine-protein kinase SOBIR1 (Arabidopsis thaliana OX=3702)"
SMEL4.1_06g000200.1.01 125.4 4.6e-36 1 0.0 104 388 105 388 3 259 gene=SMEL4.1_06g000200.1 Name:"Similar to At5g20050 Probable receptor-like protein kinase At5g20050 (Arabidopsis thaliana OX=3702)"
SMEL4.1_02g026020.1.01 125.3 4.8e-36 1 0.0 4 261 6 259 4 256 gene=SMEL4.1_02g026020.1 Name:"Similar to MAPKKK20 Mitogen-activated protein kinase kinase kinase 20 (Arabidopsis thaliana OX=3702)"
SMEL4.1_12g005560.1.01 125.1 5.6e-36 3 0.0 683 850 686 844 55 213 gene=SMEL4.1_12g005560.1 Name:"Similar to LECRK91 L-type lectin-domain containing receptor kinase IX.1 (Arabidopsis thaliana OX=3702)"
SMEL4.1_02g011370.1.01 124.9 6.4e-36 1 0.0 757 1039 761 1037 5 257 gene=SMEL4.1_02g011370.1 Name:"Similar to GSO2 LRR receptor-like serine/threonine-protein kinase GSO2 (Arabidopsis thaliana OX=3702)"
SMEL4.1_10g001240.1.01 124.7 7.5e-36 1 0.0 1 235 2 234 46 258 gene=SMEL4.1_10g001240.1 Name:"Similar to LRK10L-1.1 LEAF RUST 10 DISEASE-RESISTANCE LOCUS RECEPTOR-LIKE PROTEIN KINASE-like 1.1 (Arabidopsis thaliana OX=3702)"
SMEL4.1_06g017380.1.01 124.6 8.1e-36 1 0.0 6 265 9 261 4 255 gene=SMEL4.1_06g017380.1 Name:"Similar to MAPKKK20 Mitogen-activated protein kinase kinase kinase 20 (Arabidopsis thaliana OX=3702)"
SMEL4.1_04g018050.1.01 124.5 8.6e-36 1 0.0 644 922 648 922 5 259 gene=SMEL4.1_04g018050.1 Name:"Similar to CEPR1 Receptor protein-tyrosine kinase CEPR1 (Arabidopsis thaliana OX=3702)"
SMEL4.1_00g010760.1.01 124.4 8.9e-36 1 0.0 8 275 10 272 3 256 gene=SMEL4.1_00g010760.1 Name:"Similar to MAPKKK20 Mitogen-activated protein kinase kinase kinase 20 (Arabidopsis thaliana OX=3702)"
SMEL4.1_06g017600.1.01 124.4 8.9e-36 1 0.0 8 275 10 272 3 256 gene=SMEL4.1_06g017600.1 Name:"Similar to MAPKKK20 Mitogen-activated protein kinase kinase kinase 20 (Arabidopsis thaliana OX=3702)"
SMEL4.1_06g017620.1.01 124.4 8.9e-36 1 0.0 8 275 10 272 3 256 gene=SMEL4.1_06g017620.1 Name:"Similar to MAPKKK20 Mitogen-activated protein kinase kinase kinase 20 (Arabidopsis thaliana OX=3702)"
SMEL4.1_06g018430.1.01 124.4 8.9e-36 1 0.0 8 275 10 272 3 256 gene=SMEL4.1_06g018430.1 Name:"Similar to MAPKKK20 Mitogen-activated protein kinase kinase kinase 20 (Arabidopsis thaliana OX=3702)"
SMEL4.1_01g013540.1.01 124.1 1.1e-35 1 0.0 11 281 13 279 3 257 gene=SMEL4.1_01g013540.1 Name:"Similar to CCAMK Calcium and calcium/calmodulin-dependent serine/threonine-protein kinase (Lotus japonicus OX=34305)"
SMEL4.1_07g020160.1.01 124.1 1.2e-35 1 0.0 99 282 101 281 3 188 gene=SMEL4.1_07g020160.1 Name:"Similar to SD25 G-type lectin S-receptor-like serine/threonine-protein kinase SD2-5 (Arabidopsis thaliana OX=3702)"
SMEL4.1_03g015080.1.01 124.0 1.2e-35 1 0.0 407 671 411 670 6 258 gene=SMEL4.1_03g015080.1 Name:"Similar to SERK4 LRR receptor kinase SERK2 (Oryza sativa subsp. japonica OX=39947)"
SMEL4.1_02g027600.1.01 123.9 1.3e-35 1 0.0 152 411 153 407 2 254 gene=SMEL4.1_02g027600.1 Name:"Similar to CRK5 CDPK-related kinase 5 (Arabidopsis thaliana OX=3702)"
SMEL4.1_06g023480.1.01 123.7 1.5e-35 1 0.0 31 286 33 278 4 250 gene=SMEL4.1_06g023480.1 Name:"Similar to WNK2 Probable serine/threonine-protein kinase WNK2 (Oryza sativa subsp. japonica OX=39947)"
SMEL4.1_06g019870.1.01 123.6 1.6e-35 1 0.0 534 795 537 791 4 254 gene=SMEL4.1_06g019870.1 Name:"Similar to PUB35 U-box domain-containing protein 35 (Arabidopsis thaliana OX=3702)"
SMEL4.1_03g000960.1.01 123.5 1.8e-35 1 0.0 160 343 163 343 84 259 gene=SMEL4.1_03g000960.1 Name:"Similar to ILK1 Integrin-linked protein kinase 1 (Arabidopsis thaliana OX=3702)"
SMEL4.1_03g029780.1.01 123.4 1.8e-35 2 0.0 622 886 625 885 5 258 gene=SMEL4.1_03g029780.1 Name:"Similar to RKL1 Probable inactive receptor kinase At1g48480 (Arabidopsis thaliana OX=3702)"
SMEL4.1_08g000300.1.01 123.1 2.4e-35 1 0.0 266 503 270 502 46 258 gene=SMEL4.1_08g000300.1 Name:"Similar to KTI12 Protein KTI12 homolog (Arabidopsis thaliana OX=3702)"
SMEL4.1_01g031850.1.01 123.0 2.4e-35 1 0.0 59 279 65 272 10 212 gene=SMEL4.1_01g031850.1 Name:"Similar to At2g40860/At2g40870 Protein kinase and PP2C-like domain-containing protein (Arabidopsis thaliana OX=3702)"
SMEL4.1_07g020090.1.01 123.0 2.4e-35 1 0.0 251 427 253 426 3 180 gene=SMEL4.1_07g020090.1 Name:"Similar to SD25 G-type lectin S-receptor-like serine/threonine-protein kinase SD2-5 (Arabidopsis thaliana OX=3702)"
SMEL4.1_01g002570.1.01 122.9 2.6e-35 1 0.2 277 540 281 473 7 208 gene=SMEL4.1_01g002570.1 Name:"Similar to RBK1 Receptor-like cytosolic serine/threonine-protein kinase RBK1 (Arabidopsis thaliana OX=3702)"
SMEL4.1_03g034410.1.01 122.9 2.6e-35 1 0.0 27 225 28 217 2 196 gene=SMEL4.1_03g034410.1 Name:"Similar to NEK5 Serine/threonine-protein kinase Nek5 (Oryza sativa subsp. japonica OX=39947)"
SMEL4.1_03g019190.1.01 122.9 2.6e-35 1 0.0 146 405 147 401 2 254 gene=SMEL4.1_03g019190.1 Name:"Similar to CRK4 CDPK-related kinase 4 (Arabidopsis thaliana OX=3702)"
SMEL4.1_09g005060.1.01 122.8 2.8e-35 1 0.0 519 795 521 795 4 259 gene=SMEL4.1_09g005060.1 Name:"Similar to PK1 Putative receptor protein kinase ZmPK1 (Zea mays OX=4577)"
SMEL4.1_04g011910.1.01 122.8 2.9e-35 1 0.0 3 250 5 249 3 258 gene=SMEL4.1_04g011910.1 Name:"Similar to LRK10 Rust resistance kinase Lr10 (Triticum aestivum OX=4565)"
SMEL4.1_06g003870.1.01 122.5 3.5e-35 1 0.0 213 442 218 441 58 258 gene=SMEL4.1_06g003870.1 Name:"Similar to PCRK1 Serine/threonine-protein kinase PCRK1 (Arabidopsis thaliana OX=3702)"
SMEL4.1_02g019950.1.01 122.5 3.5e-35 1 0.0 4 258 5 258 3 259 gene=SMEL4.1_02g019950.1 Name:"Similar to LRK10 Rust resistance kinase Lr10 (Triticum aestivum OX=4565)"
SMEL4.1_09g005070.1.01 122.2 4.3e-35 1 0.0 520 796 522 796 4 259 gene=SMEL4.1_09g005070.1 Name:"Similar to PK1 Putative receptor protein kinase ZmPK1 (Zea mays OX=4577)"
SMEL4.1_06g029330.1.01 122.1 4.7e-35 1 0.0 4 214 6 197 3 203 gene=SMEL4.1_06g029330.1 Name:"Similar to MHK Serine/threonine-protein kinase MHK (Arabidopsis thaliana OX=3702)"
SMEL4.1_03g024200.1.01 121.8 5.7e-35 1 0.0 353 619 356 618 5 258 gene=SMEL4.1_03g024200.1 Name:"Similar to At2g26730 Probable inactive receptor kinase At2g26730 (Arabidopsis thaliana OX=3702)"
SMEL4.1_09g015370.1.01 121.6 6.4e-35 1 0.0 10 274 12 272 3 256 gene=SMEL4.1_09g015370.1 Name:"Similar to NEK2 Serine/threonine-protein kinase Nek2 (Oryza sativa subsp. japonica OX=39947)"
SMEL4.1_03g023830.1.01 121.5 6.8e-35 1 0.0 31 269 33 251 4 224 gene=SMEL4.1_03g023830.1 Name:"Similar to WNK2 Probable serine/threonine-protein kinase WNK2 (Oryza sativa subsp. japonica OX=39947)"
SMEL4.1_07g016560.1.01 121.3 7.9e-35 1 0.0 4 253 6 252 4 257 gene=SMEL4.1_07g016560.1 Name:"Similar to MAPKKK18 Mitogen-activated protein kinase kinase kinase 18 (Arabidopsis thaliana OX=3702)"
SMEL4.1_02g005170.1.01 121.2 8.5e-35 1 0.4 119 258 119 252 1 140 gene=SMEL4.1_02g005170.1 Name:"Similar to STY17 Serine/threonine-protein kinase STY17 (Arabidopsis thaliana OX=3702)"
[truncated: 763 more rows]

## Sheet: Dataset S2
Dataset S2. Chromosome location information of SmCrRLK1Ls.
Chr	name	start	end
0	SmCrRLK1L1	16650365	16655937
0	SmCrRLK1L2	45055271	45062174
1	SmCrRLK1L3	4557809	4560445
1	SmCrRLK1L4	47571171	47573723
2	SmCrRLK1L5	58170075	58179061
2	SmCrRLK1L6	58184394	58191694
2	SmCrRLK1L7	58228863	58244514
2	SmCrRLK1L8	58375691	58382446
2	SmCrRLK1L9	58507919	58520440
2	SmCrRLK1L10	60697266	60699872
2	SmCrRLK1L11	73746707	73750904
2	SmCrRLK1L12	73755203	73758912
3	SmCrRLK1L13	6274048	6276531
3	SmCrRLK1L14	71777249	71783253
3	SmCrRLK1L15	91343392	91345944
3	SmCrRLK1L16	96593499	96597546
4	SmCrRLK1L17	2628803	2631325
5	SmCrRLK1L18	4345537	4347999
5	SmCrRLK1L19	5624733	5627192
6	SmCrRLK1L20	1135065	1137665
6	SmCrRLK1L21	1140405	1143405
6	SmCrRLK1L22	11420411	11422900
7	SmCrRLK1L23	78692856	78695513
7	SmCrRLK1L24	102901475	102912948
7	SmCrRLK1L25	105758303	105760834
7	SmCrRLK1L26	108593555	108600898
9	SmCrRLK1L27	4107066	4116703
9	SmCrRLK1L28	50807172	50809838
9	SmCrRLK1L29	62772532	62778206
10	SmCrRLK1L30	41394241	41396679
12	SmCrRLK1L31	6492056	6494599
12	SmCrRLK1L32	68580727	68583240

## Sheet: Dataset S3
Dataset S3. Detailed protein domain information of SmCrRLK1Ls.
seq id	alignment start	alignment end	envelope start	envelope end	hmm acc	hmm name	type	hmm start	hmm end	hmm length	bit score	E-value	significance	clan
SMEL4.1_03g032580.1.01	32	358	32	358	PF12819.7	Malectin_like	Domain	1	336	336	343.4	1.3e-102	1	CL0202
SMEL4.1_03g032580.1.01	524	817	521	822	PF00069.25	Pkinase	Domain	4	258	264	141.7	2.7e-41	1	CL0016
SMEL4.1_00g011070.1.01	45	377	45	379	PF12819.7	Malectin_like	Domain	1	334	336	291.3	9.3e-87	1	CL0202
SMEL4.1_00g011070.1.01	586	850	585	854	PF07714.17	Pkinase_Tyr	Domain	3	255	259	165.4	1.4e-48	1	CL0016
SMEL4.1_09g003310.1.01	30	361	30	364	PF12819.7	Malectin_like	Domain	1	333	336	253.3	3.3e-75	1	CL0202
SMEL4.1_09g003310.1.01	602	802	601	872	PF07714.17	Pkinase_Tyr	Domain	3	206	259	148.8	1.6e-43	1	CL0016
SMEL4.1_09g012150.1.01	31	345	31	345	PF12819.7	Malectin_like	Domain	1	336	336	187.9	2.6e-55	1	CL0202
SMEL4.1_09g012150.1.01	792	1005	789	1065	PF00069.25	Pkinase	Domain	4	210	264	155.3	1.8e-45	1	CL0016
SMEL4.1_02g026370.1.01	34	361	34	377	PF12819.7	Malectin_like	Domain	1	309	336	119.7	1.5e-34	1	CL0202
SMEL4.1_02g026370.1.01	377	552	365	553	PF12819.7	Malectin_like	Domain	166	335	336	70	1.9e-19	1	CL0202
SMEL4.1_02g026370.1.01	673	940	668	941	PF07714.17	Pkinase_Tyr	Domain	6	258	259	163.6	5.1e-48	1	CL0016
SMEL4.1_02g026380.1.01	34	347	34	362	PF12819.7	Malectin_like	Domain	1	309	336	106.1	2.1e-30	1	CL0202
SMEL4.1_02g026380.1.01	363	538	351	539	PF12819.7	Malectin_like	Domain	166	335	336	70.1	1.9e-19	1	CL0202
SMEL4.1_02g026380.1.01	642	911	637	911	PF07714.17	Pkinase_Tyr	Domain	6	259	259	153.6	5.8e-45	1	CL0016
SMEL4.1_00g002980.1.01	26	339	24	340	PF12819.7	Malectin_like	Domain	3	335	336	168.6	2e-49	1	CL0202
SMEL4.1_00g002980.1.01	567	797	564	860	PF07714.17	Pkinase_Tyr	Domain	4	213	259	131.5	3.2e-38	1	CL0016
SMEL4.1_01g027970.1.01	27	389	27	389	PF12819.7	Malectin_like	Domain	1	336	336	172.8	1.1e-50	1	CL0202
SMEL4.1_01g027970.1.01	521	784	518	788	PF07714.17	Pkinase_Tyr	Domain	4	255	259	169.9	6.1e-50	1	CL0016
SMEL4.1_07g023150.1.01	38	386	38	386	PF12819.7	Malectin_like	Domain	1	336	336	161.6	2.7e-47	1	CL0202
SMEL4.1_07g023150.1.01	507	718	502	772	PF07714.17	Pkinase_Tyr	Domain	6	206	259	157.3	4.4e-46	1	CL0016
SMEL4.1_07g012220.1.01	38	407	38	407	PF12819.7	Malectin_like	Domain	1	336	336	150.4	7.1e-44	1	CL0202
SMEL4.1_07g012220.1.01	538	798	533	802	PF07714.17	Pkinase_Tyr	Domain	7	255	259	161	3.2e-47	1	CL0016
SMEL4.1_09g010930.1.01	38	407	38	407	PF12819.7	Malectin_like	Domain	1	336	336	150.3	7.5e-44	1	CL0202
SMEL4.1_09g010930.1.01	538	796	533	802	PF07714.17	Pkinase_Tyr	Domain	7	253	259	160.5	4.6e-47	1	CL0016
SMEL4.1_12g012720.1.01	36	386	36	388	PF12819.7	Malectin_like	Domain	1	334	336	152.4	1.7e-44	1	CL0202
SMEL4.1_12g012720.1.01	501	694	496	762	PF07714.17	Pkinase_Tyr	Domain	6	204	259	161.2	2.8e-47	1	CL0016
SMEL4.1_04g002370.1.01	39	387	38	387	PF12819.7	Malectin_like	Domain	2	336	336	145.1	2.8e-42	1	CL0202
SMEL4.1_04g002370.1.01	504	695	498	768	PF07714.17	Pkinase_Tyr	Domain	7	201	259	155.7	1.3e-45	1	CL0016
SMEL4.1_05g003720.1.01	14	372	14	372	PF12819.7	Malectin_like	Domain	1	336	336	146.3	1.2e-42	1	CL0202
SMEL4.1_05g003720.1.01	489	684	485	713	PF07714.17	Pkinase_Tyr	Domain	6	204	259	155.6	1.4e-45	1	CL0016
SMEL4.1_06g004680.1.01	30	377	30	379	PF12819.7	Malectin_like	Domain	1	334	336	145.3	2.4e-42	1	CL0202
SMEL4.1_06g004680.1.01	493	686	488	754	PF07714.17	Pkinase_Tyr	Domain	6	204	259	164.1	3.5e-48	1	CL0016
SMEL4.1_03g027050.1.01	38	399	38	399	PF12819.7	Malectin_like	Domain	1	336	336	134.4	5e-39	1	CL0202
SMEL4.1_03g027050.1.01	516	779	513	783	PF07714.17	Pkinase_Tyr	Domain	4	255	259	155.9	1.2e-45	1	CL0016
SMEL4.1_01g004620.1.01	65	416	65	417	PF12819.7	Malectin_like	Domain	1	335	336	131.6	3.7e-38	1	CL0202
SMEL4.1_01g004620.1.01	532	725	528	796	PF07714.17	Pkinase_Tyr	Domain	6	205	259	154.9	2.3e-45	1	CL0016
SMEL4.1_12g003870.1.01	41	393	41	394	PF12819.7	Malectin_like	Domain	1	335	336	129.2	2e-37	1	CL0202
SMEL4.1_12g003870.1.01	507	719	504	773	PF07714.17	Pkinase_Tyr	Domain	5	206	259	159.7	7.9e-47	1	CL0016
SMEL4.1_06g000720.1.01	35	415	34	415	PF12819.7	Malectin_like	Domain	2	336	336	127.2	7.7e-37	1	CL0202
SMEL4.1_06g000720.1.01	553	816	549	819	PF07714.17	Pkinase_Tyr	Domain	5	256	259	162.5	1.1e-47	1	CL0016
SMEL4.1_10g010500.1.01	32	384	32	384	PF12819.7	Malectin_like	Domain	1	336	336	137.7	4.8e-40	1	CL0202
SMEL4.1_10g010500.1.01	490	750	485	754	PF07714.17	Pkinase_Tyr	Domain	7	255	259	153	8.6e-45	1	CL0016
SMEL4.1_06g000710.1.01	36	399	35	399	PF12819.7	Malectin_like	Domain	2	336	336	122.8	1.7e-35	1	CL0202
SMEL4.1_06g000710.1.01	534	798	531	801	PF07714.17	Pkinase_Tyr	Domain	4	256	259	164.8	2.3e-48	1	CL0016
SMEL4.1_03g004220.1.01	33	389	33	390	PF12819.7	Malectin_like	Domain	1	335	336	143.2	1e-41	1	CL0202
SMEL4.1_03g004220.1.01	493	762	488	765	PF07714.17	Pkinase_Tyr	Domain	6	256	259	158.2	2.3e-46	1	CL0016
SMEL4.1_02g013460.1.01	33	404	33	405	PF12819.7	Malectin_like	Domain	1	335	336	120.4	8.9e-35	1	CL0202
SMEL4.1_02g013460.1.01	523	785	518	788	PF07714.17	Pkinase_Tyr	Domain	6	256	259	156.4	8.2e-46	1	CL0016
SMEL4.1_05g004710.1.01	37	385	37	385	PF12819.7	Malectin_like	Domain	1	336	336	112.6	2.1e-32	1	CL0202
SMEL4.1_05g004710.1.01	489	750	484	754	PF07714.17	Pkinase_Tyr	Domain	6	255	259	162.1	1.5e-47	1	CL0016
SMEL4.1_03g014350.1.01	1	102	1	103	PF12819.7	Malectin_like	Domain	226	335	336	80.1	1.7e-22	1	CL0202
SMEL4.1_03g014350.1.01	314	572	313	573	PF07714.17	Pkinase_Tyr	Domain	3	258	259	149.4	1.1e-43	1	CL0016
SMEL4.1_02g011520.1.01	399	582	398	582	PF11721.8	Malectin	Domain	2	165	165	130.1	8.2e-38	1	CL0202
SMEL4.1_02g011520.1.01	658	926	655	927	PF07714.17	Pkinase_Tyr	Domain	4	258	259	160.9	3.3e-47	1	CL0016
SMEL4.1_02g011530.1.01	358	541	357	541	PF11721.8	Malectin	Domain	2	165	165	135.3	2.1e-39	1	CL0202
SMEL4.1_02g011530.1.01	616	770	614	780	PF00069.25	Pkinase	Domain	3	153	264	119.6	1.5e-34	1	CL0016
SMEL4.1_07g020590.1.01	369	558	368	558	PF11721.8	Malectin	Domain	2	165	165	145.3	1.7e-42	1	CL0202
SMEL4.1_07g020590.1.01	648	914	645	917	PF00069.25	Pkinase	Domain	4	259	264	166.2	9e-49	1	CL0016
SMEL4.1_02g011630.1.01	48	153	32	153	PF11721.8	Malectin	Domain	55	165	165	56	5.1e-15	1	CL0202
SMEL4.1_02g011630.1.01	203	372	199	423	PF00069.25	Pkinase	Domain	54	205	264	123.5	9.6e-36	1	CL0016
SMEL4.1_02g011650.1.01	351	525	349	525	PF11721.8	Malectin	Domain	3	165	165	74.6	9.1e-21	1	CL0202
SMEL4.1_02g011650.1.01	600	868	599	870	PF00069.25	Pkinase	Domain	2	260	264	166.8	5.8e-49	1	CL0016
SMEL4.1_07g026240.1.01	416	601	415	601	PF11721.8	Malectin	Domain	2	165	165	137.5	4.3e-40	1	CL0202
SMEL4.1_07g026240.1.01	713	984	712	989	PF00069.25	Pkinase	Domain	2	256	264	144.5	3.7e-42	1	CL0016
SMEL4.1_02g011560.1.01	377	551	375	551	PF11721.8	Malectin	Domain	3	165	165	74.5	9.8e-21	1	CL0202
SMEL4.1_02g011560.1.01	626	894	625	896	PF00069.25	Pkinase	Domain	2	260	264	166.7	6.2e-49	1	CL0016

## Sheet: Dataset S4
Dataset S4. Detailed information of SmCrRLK1Ls subcellular localization prediction.
#SeqNO.	Comp.Result	Di-pep.Result	part-Comp.Result	chemo-type.Result	Neighbor	extra	plas	cytop	cytos	er	golgi	lyso	mito	chlo	pero	vacu	nuc	#Most-likely-Location	#SeqName
#1	PlasmaMembrane	PlasmaMembrane	PlasmaMembrane	PlasmaMembrane	PlasmaMembrane	0.11312	3.81777	0.266849	0.0128936	0.0224411	0.0443158	0.0712606	0.0859307	0.0944253	0.0836697	0.0616615	0.325659	PlasmaMembrane	SmCrRLK1L16
#2	PlasmaMembrane	PlasmaMembrane	PlasmaMembrane	Nuclear	PlasmaMembrane	0.2186	2.95807	0.353328	0.0114417	0.0480385	0.0468993	0.0296159	0.209149	0.373793	0.0632488	0.0364384	0.651378	PlasmaMembrane	SmCrRLK1L2
#3	PlasmaMembrane	PlasmaMembrane	Cytoplasmic	Cytoplasmic	PlasmaMembrane	0.279489	1.99066	1.16665	0.018139	0.0728904	0.0777003	0.0832534	0.180509	0.574113	0.0766655	0.0712949	0.408629	PlasmaMembrane	SmCrRLK1L27
#4	PlasmaMembrane	PlasmaMembrane	PlasmaMembrane	PlasmaMembrane	PlasmaMembrane	0.608949	2.79211	0.38789	0.0218406	0.0551087	0.0325308	0.0297376	0.122017	0.0555468	0.0502566	0.0434462	0.80057	PlasmaMembrane	SmCrRLK1L29
#5	PlasmaMembrane	PlasmaMembrane	PlasmaMembrane	Nuclear	PlasmaMembrane	0.356223	3.02893	0.236039	0.0228859	0.0343608	0.0255502	0.0816705	0.0630937	0.0588108	0.0351348	0.1553	0.901999	PlasmaMembrane	SmCrRLK1L11
#6	PlasmaMembrane	PlasmaMembrane	PlasmaMembrane	Nuclear	PlasmaMembrane	0.235805	3.24136	0.224005	0.0189509	0.0340555	0.0217459	0.0642864	0.0891183	0.0718226	0.0525884	0.174656	0.771604	PlasmaMembrane	SmCrRLK1L12
#7	PlasmaMembrane	PlasmaMembrane	PlasmaMembrane	Nuclear	PlasmaMembrane	0.0392696	3.15183	0.252365	0.0122879	0.0125159	0.0898364	0.0245277	0.443209	0.18263	0.0621331	0.0107448	0.718653	PlasmaMembrane	SmCrRLK1L1
#8	PlasmaMembrane	PlasmaMembrane	PlasmaMembrane	Nuclear	PlasmaMembrane	0.0792165	3.75219	0.278172	0.0101691	0.0162839	0.0139299	0.0409395	0.123267	0.238292	0.0216877	0.0571716	0.368682	PlasmaMembrane	SmCrRLK1L4
#9	PlasmaMembrane	PlasmaMembrane	PlasmaMembrane	PlasmaMembrane	PlasmaMembrane	0.16194	3.84646	0.170635	0.00594356	0.037306	0.0468939	0.040663	0.191458	0.136738	0.0271183	0.245347	0.0894944	PlasmaMembrane	SmCrRLK1L25
#10	Vacuole	PlasmaMembrane	Vacuole	PlasmaMembrane	Lysosomal	0.78018	1.63413	0.332082	0.0213518	0.0907189	0.0487437	0.444653	0.12887	0.211589	0.0916439	0.952117	0.263923	PlasmaMembrane	SmCrRLK1L23
#11	Vacuole	PlasmaMembrane	Vacuole	PlasmaMembrane	PlasmaMembrane	0.679045	1.70301	0.400993	0.0210755	0.0954296	0.0560016	0.257663	0.143773	0.230617	0.0962477	1.01328	0.302872	PlasmaMembrane	SmCrRLK1L28
#12	Vacuole	PlasmaMembrane	PlasmaMembrane	PlasmaMembrane	PlasmaMembrane	0.592363	1.96638	0.421547	0.0195215	0.0515312	0.0457386	0.122467	0.134464	0.411972	0.0778506	0.664502	0.491664	PlasmaMembrane	SmCrRLK1L32
#13	PlasmaMembrane	PlasmaMembrane	PlasmaMembrane	PlasmaMembrane	PlasmaMembrane	0.224753	3.73401	0.168861	0.00762218	0.0471493	0.0722022	0.0612106	0.083489	0.104458	0.0309781	0.36489	0.100376	PlasmaMembrane	SmCrRLK1L17
#14	PlasmaMembrane	PlasmaMembrane	PlasmaMembrane	PlasmaMembrane	PlasmaMembrane	0.0905424	3.44564	0.373157	0.00703987	0.0199377	0.022012	0.0401533	0.195558	0.543005	0.0616478	0.031437	0.169872	PlasmaMembrane	SmCrRLK1L18
#15	Vacuole	PlasmaMembrane	PlasmaMembrane	PlasmaMembrane	PlasmaMembrane	0.294776	2.27364	0.336414	0.0167849	0.0540264	0.0521464	0.0637205	0.178162	0.598044	0.0506116	0.719589	0.362084	PlasmaMembrane	SmCrRLK1L22
#16	PlasmaMembrane	PlasmaMembrane	PlasmaMembrane	PlasmaMembrane	PlasmaMembrane	0.0900392	4.04718	0.0905986	0.00431312	0.0376042	0.0385329	0.0660264	0.111068	0.26844	0.0413338	0.116842	0.0880225	PlasmaMembrane	SmCrRLK1L15
#17	PlasmaMembrane	PlasmaMembrane	PlasmaMembrane	PlasmaMembrane	PlasmaMembrane	0.293224	2.45931	0.34031	0.0219786	0.0733768	0.12115	0.132159	0.354336	0.555192	0.0899143	0.299381	0.25967	PlasmaMembrane	SmCrRLK1L3
#18	PlasmaMembrane	PlasmaMembrane	PlasmaMembrane	PlasmaMembrane	PlasmaMembrane	0.48461	1.76335	0.523177	0.0226497	0.237174	0.160979	0.302161	0.474112	0.456267	0.212538	0.243959	0.119018	PlasmaMembrane	SmCrRLK1L31
#19	PlasmaMembrane	PlasmaMembrane	PlasmaMembrane	PlasmaMembrane	PlasmaMembrane	0.209038	2.35368	0.624237	0.0246811	0.050057	0.0820876	0.0814965	0.335804	0.409516	0.0366503	0.307379	0.485369	PlasmaMembrane	SmCrRLK1L21
#20	PlasmaMembrane	PlasmaMembrane	PlasmaMembrane	PlasmaMembrane	PlasmaMembrane	0.113031	3.75335	0.371074	0.0123858	0.0161751	0.0112875	0.0620874	0.0669788	0.177046	0.0873054	0.0727062	0.256576	PlasmaMembrane	SmCrRLK1L30
#21	PlasmaMembrane	PlasmaMembrane	Vacuole	PlasmaMembrane	PlasmaMembrane	0.395859	2.41539	0.544867	0.0177242	0.0433773	0.0746048	0.104107	0.174299	0.389669	0.0384617	0.356052	0.445585	PlasmaMembrane	SmCrRLK1L20
#22	PlasmaMembrane	PlasmaMembrane	PlasmaMembrane	PlasmaMembrane	PlasmaMembrane	0.22472	2.98061	0.35339	0.0102998	0.075963	0.0337592	0.116483	0.160902	0.250992	0.0347863	0.565248	0.192852	PlasmaMembrane	SmCrRLK1L13
#23	PlasmaMembrane	PlasmaMembrane	Chloroplast	Cytoplasmic	PlasmaMembrane	0.151478	2.27843	0.696105	0.0175064	0.099088	0.0534188	0.026232	0.175818	0.971773	0.0422469	0.202176	0.285723	PlasmaMembrane	SmCrRLK1L10
#24	PlasmaMembrane	PlasmaMembrane	PlasmaMembrane	Cytoplasmic	PlasmaMembrane	0.229977	3.63065	0.313078	0.0135762	0.0269131	0.0750784	0.0397289	0.146172	0.121029	0.0589379	0.0510146	0.293846	PlasmaMembrane	SmCrRLK1L19
#25	PlasmaMembrane	PlasmaMembrane	PlasmaMembrane	PlasmaMembrane	PlasmaMembrane	0.226592	2.9044	0.396664	0.0145298	0.266985	0.100383	0.12956	0.19784	0.184983	0.219742	0.162844	0.195475	PlasmaMembrane	SmCrRLK1L14
#26	PlasmaMembrane	PlasmaMembrane	Mitochondrial	Nuclear	PlasmaMembrane	0.124622	1.497	0.803106	0.0228654	0.0714273	0.033922	0.0296471	0.889385	0.432174	0.0581015	0.0249397	1.01281	PlasmaMembrane	SmCrRLK1L5
#27	Mitochondrial	Cytoplasmic	Chloroplast	Nuclear	Mitochondrial	0.320164	0.39907	1.07435	0.0215026	0.0844626	0.035901	0.0464422	1.08356	0.779708	0.159217	0.0809504	0.91467	Mitochondrial	SmCrRLK1L6
#28	PlasmaMembrane	PlasmaMembrane	PlasmaMembrane	Nuclear	PlasmaMembrane	0.546608	1.82482	0.516458	0.021102	0.0481466	0.0423783	0.110552	0.680667	0.217967	0.0565797	0.0544551	0.880266	PlasmaMembrane	SmCrRLK1L24
#29	Mitochondrial	Mitochondrial	Cytoplasmic	PlasmaMembrane	PlasmaMembrane	0.181888	1.70745	0.607962	0.00866713	0.078305	0.0298583	0.0169198	1.31231	0.669983	0.0657444	0.0315018	0.289412	PlasmaMembrane	SmCrRLK1L8
#30	Extracellular	Cytoplasmic	PlasmaMembrane	Nuclear	Cytoplasmic	0.647249	1.10435	1.05688	0.0223368	0.0719952	0.0441041	0.232176	0.499099	0.501257	0.121512	0.0849948	0.614045	PlasmaMembrane	SmCrRLK1L9
#31	PlasmaMembrane	PlasmaMembrane	PlasmaMembrane	Nuclear	PlasmaMembrane	0.353261	3.28323	0.26126	0.0193312	0.020739	0.0188425	0.0200409	0.0945264	0.086495	0.0312415	0.0275319	0.783499	PlasmaMembrane	SmCrRLK1L26
#32	Extracellular	PlasmaMembrane	Extracellular	Nuclear	Cytoplasmic	0.660621	0.758753	1.28164	0.0204874	0.116195	0.0560431	0.155312	0.393114	0.42939	0.0492664	0.121918	0.957256	Cytoplasmic	SmCrRLK1L7

## Sheet: Dataset S5
Dataset S5. Detailed cis-acting elements information of SmCrRLK1Ls promotor.
ID	element	motif	position	width	strand	species	description
SMEL4.1_00g002980.1.01	MRE	AACCTAA	136	7	+	Petroselinum crispum	MYB binding site involved in light responsiveness
SMEL4.1_00g002980.1.01	AT1-motif	AATTATTTTTTATT	1336	13	+	Solanum tuberosum	light response
SMEL4.1_00g002980.1.01	CGTCA-motif	CGTCA	1310	5	-	Hordeum vulgare	MeJA-response
SMEL4.1_00g002980.1.01	CGTCA-motif	CGTCA	1462	5	-	Hordeum vulgare	MeJA-response
SMEL4.1_00g002980.1.01	P-box	CCTTTTG	1283	7	-	Oryza sativa	gibberellin-response
SMEL4.1_00g002980.1.01	ARE	AAACCA	847	6	-	Zea mays	anaerobic induction
SMEL4.1_00g002980.1.01	ARE	AAACCA	1231	6	-	Zea mays	anaerobic induction
SMEL4.1_00g002980.1.01	ARE	AAACCA	1519	6	+	Zea mays	anaerobic induction
SMEL4.1_00g002980.1.01	GATA-motif	AAGATAAGATT	1010	10	-	Arabidopsis thaliana	light response
SMEL4.1_00g002980.1.01	GATA-motif	AAGATAAGATT	1093	10	-	Arabidopsis thaliana	light response
SMEL4.1_00g002980.1.01	GATA-motif	AAGATAAGATT	1673	10	+	Arabidopsis thaliana	light response
SMEL4.1_00g002980.1.01	MBS	CAACTG	250	6	-	Arabidopsis thaliana	drought-inducibility
SMEL4.1_00g002980.1.01	CAT-box	GCCACT	563	6	-	Arabidopsis thaliana	meristem expression
SMEL4.1_00g002980.1.01	TGA-element	AACGAC	1919	6	-	Brassica oleracea	auxin-response
SMEL4.1_00g002980.1.01	TGACG-motif	TGACG	1310	5	+	Hordeum vulgare	MeJA-response
SMEL4.1_00g002980.1.01	TGACG-motif	TGACG	1462	5	+	Hordeum vulgare	MeJA-response
SMEL4.1_00g002980.1.01	G-box	CACGAC	217	6	-	Zea mays	light response
SMEL4.1_00g002980.1.01	G-box	CACGAC	399	6	-	Zea mays	light response
SMEL4.1_00g002980.1.01	G-box	CACGTC	424	6	-	Zea mays	light response
SMEL4.1_00g002980.1.01	G-box	TACGTG	516	6	+	Arabidopsis thaliana	light response
SMEL4.1_00g002980.1.01	ACA-motif	AATCACAACCATA	1582	12	+	Arabidopsis thaliana	light response
SMEL4.1_00g002980.1.01	CAG-motif	GAAAGGCAGAC	442	10	-	Arabidopsis thaliana	light response
SMEL4.1_00g002980.1.01	ABRE	ACGTG	425	5	+	Arabidopsis thaliana	abscisic acid response
SMEL4.1_00g002980.1.01	ABRE	ACGTG	517	5	+	Arabidopsis thaliana	abscisic acid response
SMEL4.1_00g002980.1.01	TCA-element	CCATCTTTTT	1224	9	-	Nicotiana tabacum	salicylic acid response
SMEL4.1_00g002980.1.01	O2-site	GATGA(C/T)(A/G)TG(A/G)	1611	8	+	Zea mays	zein metabolism regulation
SMEL4.1_00g011070.1.01	ARE	AAACCA	732	6	-	Zea mays	anaerobic induction
SMEL4.1_00g011070.1.01	ARE	AAACCA	1126	6	+	Zea mays	anaerobic induction
SMEL4.1_00g011070.1.01	I-box	gGATAAGGTG	1644	9	-	Zea mays	light response
SMEL4.1_00g011070.1.01	Box 4	ATTAAT	755	6	+	Petroselinum crispum	light response
SMEL4.1_00g011070.1.01	Box 4	ATTAAT	806	6	+	Petroselinum crispum	light response
SMEL4.1_00g011070.1.01	TGA-element	AACGAC	660	6	-	Brassica oleracea	auxin-response
SMEL4.1_00g011070.1.01	O2-site	GATGATGTGG	466	9	-	Zea mays	zein metabolism regulation
SMEL4.1_00g011070.1.01	MBS	CAACTG	1130	6	-	Arabidopsis thaliana	drought-inducibility
SMEL4.1_00g011070.1.01	MBS	CAACTG	1554	6	-	Arabidopsis thaliana	drought-inducibility
SMEL4.1_00g011070.1.01	AE-box	AGAAACAA	63	8	+	Arabidopsis thaliana	light response
SMEL4.1_00g011070.1.01	AE-box	AGAAACAA	1771	8	+	Arabidopsis thaliana	light response
SMEL4.1_01g004620.1.01	MRE	AACCTAA	23	7	-	Petroselinum crispum	light response
SMEL4.1_01g004620.1.01	MRE	AACCTAA	1132	7	-	Petroselinum crispum	light response
SMEL4.1_01g004620.1.01	GT1-motif	GGTTAA	270	6	+	Arabidopsis thaliana	light response
SMEL4.1_01g004620.1.01	GT1-motif	GGTTAAT	1335	7	-	Avena sativa	light response
SMEL4.1_01g004620.1.01	GT1-motif	GGTTAA	1336	6	-	Arabidopsis thaliana	light response
SMEL4.1_01g004620.1.01	GT1-motif	GGTTAAT	1770	7	-	Avena sativa	light response
SMEL4.1_01g004620.1.01	GT1-motif	GGTTAA	1771	6	-	Arabidopsis thaliana	light response
SMEL4.1_01g004620.1.01	TGA-element	AACGAC	816	6	-	Brassica oleracea	auxin-response
SMEL4.1_01g004620.1.01	TGA-element	AACGAC	1742	6	+	Brassica oleracea	auxin-response
SMEL4.1_01g004620.1.01	G-box	TACGTG	1346	6	+	Arabidopsis thaliana	light response
SMEL4.1_01g004620.1.01	ATC-motif	AGTAATCT	587	8	-	Spinacia oleracea	light response
SMEL4.1_01g004620.1.01	Box 4	ATTAAT	1562	6	-	Petroselinum crispum	light response
SMEL4.1_01g004620.1.01	Box 4	ATTAAT	1617	6	-	Petroselinum crispum	light response
SMEL4.1_01g004620.1.01	LTR	CCGAAA	551	6	+	Hordeum vulgare	low-temperature responsiveness
SMEL4.1_01g004620.1.01	LTR	CCGAAA	898	6	-	Hordeum vulgare	low-temperature responsiveness
SMEL4.1_01g004620.1.01	ABRE	ACGTG	1347	5	+	Arabidopsis thaliana	abscisic acid response
SMEL4.1_01g004620.1.01	TCA-element	CCATCTTTTT	1425	9	+	Nicotiana tabacum	salicylic acid response
SMEL4.1_01g004620.1.01	TCT-motif	TCTTAC	415	6	+	Arabidopsis thaliana	light response
SMEL4.1_01g004620.1.01	TCT-motif	TCTTAC	1514	6	-	Arabidopsis thaliana	light response
SMEL4.1_01g004620.1.01	TC-rich repeats	ATTCTCTAAC	1177	9	-	Nicotiana tabacum	defense and stress responsiveness
SMEL4.1_01g004620.1.01	GCN4_motif	TGAGTCA	1900	7	-	Oryza sativa	endosperm expression
SMEL4.1_01g027970.1.01	GATA-motif	AAGGATAAGG	1955	9	-	Solanum tuberosum	light response
SMEL4.1_01g027970.1.01	ARE	AAACCA	618	6	+	Zea mays	anaerobic induction
SMEL4.1_01g027970.1.01	ARE	AAACCA	1061	6	+	Zea mays	anaerobic induction
SMEL4.1_01g027970.1.01	MRE	AACCTAA	1026	7	-	Petroselinum crispum	light response
SMEL4.1_01g027970.1.01	GT1-motif	GGTTAA	1029	6	+	Arabidopsis thaliana	light response
SMEL4.1_01g027970.1.01	G-Box	CACGTT	888	6	-	Pisum sativum	light response
SMEL4.1_01g027970.1.01	G-Box	CACGTG	895	6	+	Pisum sativum	light response
SMEL4.1_01g027970.1.01	G-box	TAAACGTG	886	8	+	Brassica oleracea	light response
SMEL4.1_01g027970.1.01	G-box	ACACGTG(G/t)CACC	890	10.5	-	Lycopersicon esculentum	light response
SMEL4.1_01g027970.1.01	G-box	ACACGTGGC	893	9	-	Brassica napus	light response
SMEL4.1_01g027970.1.01	G-box	CACGTG	895	6	+	Arabidopsis thaliana	light response
SMEL4.1_01g027970.1.01	AT-rich sequence	TAAAATACT	764	9	-	Pisum sativum	maximal elicitor-mediated activation
SMEL4.1_01g027970.1.01	ATC-motif	AGTAATCT	808	8	-	Spinacia oleracea	light response
SMEL4.1_01g027970.1.01	Box 4	ATTAAT	171	6	+	Petroselinum crispum	light response
SMEL4.1_01g027970.1.01	Box 4	ATTAAT	382	6	+	Petroselinum crispum	light response
SMEL4.1_01g027970.1.01	Box 4	ATTAAT	694	6	+	Petroselinum crispum	light response
SMEL4.1_01g027970.1.01	Box 4	ATTAAT	772	6	+	Petroselinum crispum	light response
SMEL4.1_01g027970.1.01	Box 4	ATTAAT	1039	6	-	Petroselinum crispum	light response
SMEL4.1_01g027970.1.01	Box 4	ATTAAT	1173	6	-	Petroselinum crispum	light response
SMEL4.1_01g027970.1.01	Box 4	ATTAAT	1276	6	-	Petroselinum crispum	light response
SMEL4.1_01g027970.1.01	Box 4	ATTAAT	1345	6	-	Petroselinum crispum	light response
SMEL4.1_01g027970.1.01	Box 4	ATTAAT	1733	6	-	Petroselinum crispum	light response
SMEL4.1_01g027970.1.01	Box 4	ATTAAT	1743	6	-	Petroselinum crispum	light response
SMEL4.1_01g027970.1.01	ABRE	ACGTG	889	5	+	Arabidopsis thaliana	abscisic acid response
SMEL4.1_01g027970.1.01	ABRE	GACACGTGGC	893	9	-	Triticum aestivum	abscisic acid response
SMEL4.1_01g027970.1.01	ABRE	CACGTG	895	6	+	Arabidopsis thaliana	abscisic acid response
SMEL4.1_01g027970.1.01	ABRE	ACGTG	896	5	+	Arabidopsis thaliana	abscisic acid response
SMEL4.1_01g027970.1.01	TCT-motif	TCTTAC	916	6	+	Arabidopsis thaliana	light response
SMEL4.1_02g011520.1.01	ACE	GACACGTATG	970	9	+	Petroselinum crispum	light response
SMEL4.1_02g011520.1.01	AuxRR-core	GGTCCAT	411	7	+	Nicotiana tabacum	auxin-response
SMEL4.1_02g011520.1.01	AE-box	AGAAACTT	1945	8	+	Arabidopsis thaliana	light response
SMEL4.1_02g011520.1.01	MBSI	aaaAaaC(G/C)GTTA	340	11	-	Petunia hybrida	flavonoid biosynthetic genes regulation
SMEL4.1_02g011520.1.01	GATA-motif	GATAGGG	1988	7	-	Pisum sativum	light response
SMEL4.1_02g011520.1.01	ARE	AAACCA	1013	6	+	Zea mays	anaerobic induction
SMEL4.1_02g011520.1.01	GT1-motif	GGTTAA	1321	6	-	Arabidopsis thaliana	light response
SMEL4.1_02g011520.1.01	ATCT-motif	AATCTAATCC	1523	9	+	Pisum sativum	light response
SMEL4.1_02g011520.1.01	chs-CMA1a	TTACTTAA	689	8	-	Daucus carota	light response
SMEL4.1_02g011520.1.01	TCCC-motif	TCTCCCT	1985	7	+	Spinacia oleracea	light response
SMEL4.1_02g011520.1.01	TC-rich repeats	GTTTTCTTAC	693	9	-	Nicotiana tabacum	defense and stress responsiveness
SMEL4.1_02g011520.1.01	TCT-motif	TCTTAC	1602	6	+	Arabidopsis thaliana	light response
SMEL4.1_02g011520.1.01	Box 4	ATTAAT	92	6	+	Petroselinum crispum	light response
SMEL4.1_02g011520.1.01	Box 4	ATTAAT	318	6	+	Petroselinum crispum	light response
SMEL4.1_02g011520.1.01	Box 4	ATTAAT	898	6	+	Petroselinum crispum	light response
SMEL4.1_02g011520.1.01	Box 4	ATTAAT	928	6	+	Petroselinum crispum	light response
SMEL4.1_02g011520.1.01	Box 4	ATTAAT	1169	6	-	Petroselinum crispum	light response
SMEL4.1_02g011530.1.01	AE-box	AGAAACAA	1947	8	+	Arabidopsis thaliana	light response
SMEL4.1_02g011530.1.01	TGACG-motif	TGACG	1639	5	-	Hordeum vulgare	MeJA-response
SMEL4.1_02g011530.1.01	CGTCA-motif	CGTCA	1639	5	+	Hordeum vulgare	MeJA-response
SMEL4.1_02g011530.1.01	ARE	AAACCA	1847	6	+	Zea mays	anaerobic induction
SMEL4.1_02g011530.1.01	ABRE	TACGGTC	1867	7	+	Arabidopsis thaliana	abscisic acid response
SMEL4.1_02g011530.1.01	ATC-motif	AGTAATCT	1894	8	+	Spinacia oleracea	light response
SMEL4.1_02g011530.1.01	Box 4	ATTAAT	698	6	+	Petroselinum crispum	light response
SMEL4.1_02g011530.1.01	Box 4	ATTAAT	1454	6	-	Petroselinum crispum	light response
SMEL4.1_02g011530.1.01	Box 4	ATTAAT	1666	6	-	Petroselinum crispum	light response
SMEL4.1_02g011530.1.01	AT-rich sequence	TAAAATACT	1540	9	-	Pisum sativum	maximal elicitor-mediated activation
SMEL4.1_02g011530.1.01	AT-rich sequence	TAAAATACT	1566	9	+	Pisum sativum	maximal elicitor-mediated activation
SMEL4.1_02g011560.1.01	CAT-box	GCCACT	1229	6	-	Arabidopsis thaliana	meristem expression
SMEL4.1_02g011560.1.01	TCT-motif	TCTTAC	1721	6	-	Arabidopsis thaliana	light response
SMEL4.1_02g011560.1.01	GATA-motif	AAGGATAAGG	1877	9	+	Solanum tuberosum	light response
SMEL4.1_02g011560.1.01	GT1-motif	GGTTAA	1886	6	+	Arabidopsis thaliana	light response
SMEL4.1_02g011630.1.01	Box 4	ATTAAT	1520	6	-	Petroselinum crispum	light response
SMEL4.1_02g011630.1.01	TCT-motif	TCTTAC	1849	6	+	Arabidopsis thaliana	light response
SMEL4.1_02g011630.1.01	TCA-element	CCATCTTTTT	1397	9	+	Nicotiana tabacum	salicylic acid response
SMEL4.1_02g011630.1.01	ABRE	CGCACGTGTC	985	9	-	Hordeum vulgare	abscisic acid response
SMEL4.1_02g011630.1.01	ABRE	CACGTG	1983	6	-	Arabidopsis thaliana	abscisic acid response
SMEL4.1_02g011630.1.01	ABRE	ACGTG	1984	5	+	Arabidopsis thaliana	abscisic acid response
SMEL4.1_02g011630.1.01	LAMP-element	CTTTATCA	1236	8	-	Pisum sativum	light response
SMEL4.1_02g011630.1.01	DRE	TACCGACAT	1264	9	+	Arabidopsis thaliana	dehydration, low-temp, salt stresses
SMEL4.1_02g011630.1.01	CGTCA-motif	CGTCA	1698	5	-	Hordeum vulgare	MeJA-response
SMEL4.1_02g011630.1.01	GT1-motif	GGTTAA	1557	6	+	Arabidopsis thaliana	light response
SMEL4.1_02g011630.1.01	ARE	AAACCA	1329	6	-	Zea mays	anaerobic induction
SMEL4.1_02g011630.1.01	ARE	AAACCA	1723	6	+	Zea mays	anaerobic induction
SMEL4.1_02g011630.1.01	ARE	AAACCA	1923	6	-	Zea mays	anaerobic induction
SMEL4.1_02g011630.1.01	GATA-motif	AAGATAAGATT	1100	10	+	Arabidopsis thaliana	light response
SMEL4.1_02g011630.1.01	MBS	CAACTG	1957	6	+	Arabidopsis thaliana	drought-inducibility
SMEL4.1_02g011630.1.01	G-box	CACGTG	1983	6	-	Arabidopsis thaliana	light response
SMEL4.1_02g011630.1.01	TGACG-motif	TGACG	1698	5	+	Hordeum vulgare	MeJA-response
SMEL4.1_02g011630.1.01	GA-motif	ATAGATAA	478	8	-	Arabidopsis thaliana	light response
SMEL4.1_02g011630.1.01	G-Box	CACGTG	1983	6	-	Pisum sativum	light response
SMEL4.1_02g013460.1.01	ABRE	ACGTG	193	5	-	Arabidopsis thaliana	abscisic acid response
SMEL4.1_02g013460.1.01	TC-rich repeats	GTTTTCTTAC	1889	9	+	Nicotiana tabacum	defense and stress responsiveness
SMEL4.1_02g013460.1.01	ATCT-motif	AATCTAATCC	129	9	+	Pisum sativum	light response
SMEL4.1_02g013460.1.01	chs-CMA1a	TTACTTAA	778	8	+	Daucus carota	light response
SMEL4.1_02g026370.1.01	ATC-motif	TGCTATCCA	136	9	-	Pisum sativum	light response
SMEL4.1_02g026370.1.01	Box 4	ATTAAT	271	6	+	Petroselinum crispum	light response
SMEL4.1_02g026370.1.01	Box 4	ATTAAT	306	6	+	Petroselinum crispum	light response
SMEL4.1_02g026370.1.01	Box 4	ATTAAT	1814	6	-	Petroselinum crispum	light response
SMEL4.1_02g026370.1.01	ABRE	ACGTG	1095	5	-	Arabidopsis thaliana	abscisic acid response
SMEL4.1_02g026370.1.01	ABRE	ACGTG	1105	5	-	Arabidopsis thaliana	abscisic acid response
SMEL4.1_02g026370.1.01	LAMP-element	CTTTATCA	1039	8	+	Pisum sativum	light response
SMEL4.1_02g026370.1.01	AAAC-motif	CAATCAAAACCT	1287	11	+	Spinacia oleracea	light response
SMEL4.1_02g026370.1.01	TCT-motif	TCTTAC	1909	6	-	Arabidopsis thaliana	light response
SMEL4.1_02g026370.1.01	TCA-element	CCATCTTTTT	1451	9	-	Nicotiana tabacum	salicylic acid response
SMEL4.1_02g026370.1.01	TCA-element	CCATCTTTTT	1501	9	-	Nicotiana tabacum	salicylic acid response
SMEL4.1_02g026370.1.01	GCN4_motif	TGAGTCA	1083	7	-	Oryza sativa	endosperm expression
SMEL4.1_02g026370.1.01	AT1-motif	AATTATTTTTTATT	1648	13	+	Solanum tuberosum	light response
SMEL4.1_02g026370.1.01	GT1-motif	GGTTAA	1592	6	+	Arabidopsis thaliana	light response
SMEL4.1_02g026370.1.01	GT1-motif	GGTTAA	1822	6	+	Arabidopsis thaliana	light response
SMEL4.1_02g026370.1.01	CGTCA-motif	CGTCA	813	5	+	Hordeum vulgare	MeJA-response
SMEL4.1_02g026370.1.01	CGTCA-motif	CGTCA	1102	5	+	Hordeum vulgare	MeJA-response
SMEL4.1_02g026370.1.01	TGA-box	TGACGTAA	1099	8	-	Glycine max	auxin-response
SMEL4.1_02g026370.1.01	ARE	AAACCA	634	6	+	Zea mays	anaerobic induction
SMEL4.1_02g026370.1.01	TGA-element	AACGAC	1897	6	+	Brassica oleracea	auxin-response
SMEL4.1_02g026370.1.01	G-Box	CACGTT	1095	6	+	Pisum sativum	light response
SMEL4.1_02g026370.1.01	G-box	CACGAC	192	6	+	Zea mays	light response
SMEL4.1_02g026370.1.01	G-box	TAACACGTAG	468	9	-	Brassica oleracea	light response
SMEL4.1_02g026370.1.01	G-box	CACGTC	1105	6	+	Zea mays	light response
SMEL4.1_02g026370.1.01	TGACG-motif	TGACG	813	5	-	Hordeum vulgare	MeJA-response
SMEL4.1_02g026370.1.01	TGACG-motif	TGACG	1102	5	-	Hordeum vulgare	MeJA-response
SMEL4.1_02g026380.1.01	ABRE	ACGTG	52	5	-	Arabidopsis thaliana	abscisic acid response
SMEL4.1_02g026380.1.01	ABRE	ACGTG	129	5	+	Arabidopsis thaliana	abscisic acid response
SMEL4.1_02g026380.1.01	O2-site	GATGA(C/T)(A/G)TG(A/G)	1146	8	+	Zea mays	zein metabolism regulation
SMEL4.1_02g026380.1.01	Box 4	ATTAAT	135	6	+	Petroselinum crispum	light response
SMEL4.1_02g026380.1.01	Box 4	ATTAAT	165	6	+	Petroselinum crispum	light response
SMEL4.1_02g026380.1.01	Box 4	ATTAAT	841	6	+	Petroselinum crispum	light response
SMEL4.1_02g026380.1.01	Box 4	ATTAAT	948	6	+	Petroselinum crispum	light response
SMEL4.1_02g026380.1.01	CAG-motif	GAAAGGCAGAC	769	10	-	Arabidopsis thaliana	light response
SMEL4.1_02g026380.1.01	3-AF1 binding site	TAAGAGAGGAA	1903	10	+	Solanum tuberosum	light response
SMEL4.1_02g026380.1.01	TGACG-motif	TGACG	1153	5	+	Hordeum vulgare	MeJA-response
SMEL4.1_02g026380.1.01	G-box	TACGTG	52	6	-	Arabidopsis thaliana	light response
SMEL4.1_02g026380.1.01	G-box	TACGTG	128	6	+	Arabidopsis thaliana	light response
SMEL4.1_02g026380.1.01	GT1-motif	GGTTAAT	212	7	+	Avena sativa	light response
SMEL4.1_02g026380.1.01	GT1-motif	GGTTAA	830	6	-	Arabidopsis thaliana	light response
SMEL4.1_02g026380.1.01	CGTCA-motif	CGTCA	1153	5	-	Hordeum vulgare	MeJA-response
SMEL4.1_02g026380.1.01	GATA-motif	AAGATAAGATT	1736	10	-	Arabidopsis thaliana	light response
SMEL4.1_03g004220.1.01	GARE-motif	TCTGTTG	645	7	-	Brassica oleracea	gibberellin-response
SMEL4.1_03g004220.1.01	GARE-motif	TCTGTTG	1488	7	-	Brassica oleracea	gibberellin-response
SMEL4.1_03g004220.1.01	I-box	gGATAAGGTG	351	9	+	Zea mays	light response
SMEL4.1_03g004220.1.01	I-box	gGATAAGGTG	1194	9	+	Zea mays	light response
SMEL4.1_03g004220.1.01	G-box	CACGAC	573	6	-	Zea mays	light response
SMEL4.1_03g004220.1.01	G-box	CACGAC	1416	6	-	Zea mays	light response
SMEL4.1_03g004220.1.01	G-Box	CACGTT	106	6	-	Pisum sativum	light response
SMEL4.1_03g004220.1.01	G-Box	CACGTT	949	6	-	Pisum sativum	light response
SMEL4.1_03g004220.1.01	TGA-element	AACGAC	490	6	-	Brassica oleracea	auxin-response
SMEL4.1_03g004220.1.01	TGA-element	AACGAC	1333	6	-	Brassica oleracea	auxin-response
SMEL4.1_03g004220.1.01	MBS	CAACTG	672	6	+	Arabidopsis thaliana	drought-inducibility
SMEL4.1_03g004220.1.01	MBS	CAACTG	1515	6	+	Arabidopsis thaliana	drought-inducibility
SMEL4.1_03g004220.1.01	MBS	CAACTG	2006	6	+	Arabidopsis thaliana	drought-inducibility
SMEL4.1_03g004220.1.01	AuxRR-core	GGTCCAT	317	7	-	Nicotiana tabacum	auxin-response
SMEL4.1_03g004220.1.01	AuxRR-core	GGTCCAT	1160	7	-	Nicotiana tabacum	auxin-response
SMEL4.1_03g004220.1.01	Sp1	GGGCGG	150	6	-	Oryza sativa	light response
SMEL4.1_03g004220.1.01	Sp1	GGGCGG	892	6	-	Oryza sativa	light response
SMEL4.1_03g004220.1.01	Sp1	GGGCGG	993	6	-	Oryza sativa	light response
SMEL4.1_03g004220.1.01	Sp1	GGGCGG	1735	6	-	Oryza sativa	light response
SMEL4.1_03g004220.1.01	LTR	CCGAAA	34	6	+	Hordeum vulgare	low-temperature responsiveness
SMEL4.1_03g004220.1.01	Box 4	ATTAAT	1997	6	-	Petroselinum crispum	light response
SMEL4.1_03g004220.1.01	O2-site	GATGACATGG	525	9	-	Zea mays	zein metabolism regulation
SMEL4.1_03g004220.1.01	O2-site	GATGACATGG	1368	9	-	Zea mays	zein metabolism regulation
SMEL4.1_03g004220.1.01	circadian	CAAAGATATC	1808	9	-	Lycopersicon esculentum	circadian control
SMEL4.1_03g004220.1.01	TCA-element	CCATCTTTTT	865	9	-	Nicotiana tabacum	salicylic acid response
SMEL4.1_03g004220.1.01	TCA-element	TCAGAAGAGG	955	9	-	Brassica oleracea	salicylic acid response
SMEL4.1_03g004220.1.01	TCA-element	CCATCTTTTT	1708	9	-	Nicotiana tabacum	salicylic acid response
SMEL4.1_03g004220.1.01	ABRE	ACGTG	107	5	+	Arabidopsis thaliana	abscisic acid response
SMEL4.1_03g004220.1.01	ABRE	ACGTG	950	5	+	Arabidopsis thaliana	abscisic acid response
SMEL4.1_03g014350.1.01	ARE	AAACCA	268	6	-	Zea mays	anaerobic induction
SMEL4.1_03g014350.1.01	ARE	AAACCA	377	6	+	Zea mays	anaerobic induction
SMEL4.1_03g014350.1.01	ARE	AAACCA	714	6	-	Zea mays	anaerobic induction
SMEL4.1_03g014350.1.01	ARE	AAACCA	738	6	+	Zea mays	anaerobic induction
SMEL4.1_03g014350.1.01	CGTCA-motif	CGTCA	1904	5	-	Hordeum vulgare	MeJA-response
SMEL4.1_03g014350.1.01	TGA-element	AACGAC	1992	6	+	Brassica oleracea	auxin-response
SMEL4.1_03g014350.1.01	TGACG-motif	TGACG	1904	5	+	Hordeum vulgare	MeJA-response
SMEL4.1_03g014350.1.01	G-Box	CACGTT	1263	6	+	Pisum sativum	light response
SMEL4.1_03g014350.1.01	MBS	CAACTG	1795	6	-	Arabidopsis thaliana	drought-inducibility
SMEL4.1_03g014350.1.01	LTR	CCGAAA	1254	6	+	Hordeum vulgare	low-temperature responsiveness
SMEL4.1_03g014350.1.01	TATC-box	TATCCCA	1947	7	-	Oryza sativa	gibberellin-response
SMEL4.1_03g014350.1.01	Box 4	ATTAAT	58	6	+	Petroselinum crispum	light response
SMEL4.1_03g014350.1.01	Box 4	ATTAAT	128	6	+	Petroselinum crispum	light response
SMEL4.1_03g014350.1.01	Box 4	ATTAAT	163	6	+	Petroselinum crispum	light response
SMEL4.1_03g014350.1.01	Box 4	ATTAAT	441	6	+	Petroselinum crispum	light response
SMEL4.1_03g014350.1.01	Box 4	ATTAAT	602	6	+	Petroselinum crispum	light response
SMEL4.1_03g014350.1.01	circadian	CAAAGATATC	1979	9	+	Lycopersicon esculentum	circadian control
SMEL4.1_03g014350.1.01	O2-site	GATGA(C/T)(A/G)TG(A/G)	69	8	-	Zea mays	zein metabolism regulation
SMEL4.1_03g014350.1.01	O2-site	GATGATGTGG	1460	9	+	Zea mays	zein metabolism regulation
SMEL4.1_03g014350.1.01	ABRE	ACGTG	1263	5	-	Arabidopsis thaliana	abscisic acid response
SMEL4.1_03g014350.1.01	TCT-motif	TCTTAC	1144	6	+	Arabidopsis thaliana	light response
SMEL4.1_03g014350.1.01	TCT-motif	TCTTAC	1214	6	+	Arabidopsis thaliana	light response
SMEL4.1_03g014350.1.01	TCA-element	CCATCTTTTT	1189	9	+	Nicotiana tabacum	salicylic acid response
SMEL4.1_03g027050.1.01	ABRE	ACGTG	481	5	-	Arabidopsis thaliana	abscisic acid response
SMEL4.1_03g027050.1.01	ABRE	ACGTG	745	5	+	Arabidopsis thaliana	abscisic acid response
SMEL4.1_03g027050.1.01	ABRE	ACGTG	1086	5	+	Arabidopsis thaliana	abscisic acid response
SMEL4.1_03g027050.1.01	ABRE	ACGTG	1135	5	-	Arabidopsis thaliana	abscisic acid response
SMEL4.1_03g027050.1.01	ABRE	ACGTG	1337	5	+	Arabidopsis thaliana	abscisic acid response
SMEL4.1_03g027050.1.01	ABRE	ACGTG	1872	5	-	Arabidopsis thaliana	abscisic acid response
SMEL4.1_03g027050.1.01	ABRE	ACGTG	1921	5	+	Arabidopsis thaliana	abscisic acid response
[truncated: 382 more rows]

## Sheet: Dataset S6
Dataset S6. Detailed transcription factor binding site information of SmCrRLK1Ls promotor.
[truncated: 931 more rows]

[truncated: 1 more sheets: Dataset S7]
